# Supplementary material for: Non‐invasive lung cancer diagnosis by detection of GATA6 and NKX2‐1 isoforms in exhaled breath condensate
Source: EMBO Mol Med. 2016 Nov 7;8(12):1380–9. doi: 10.15252/emmm.201606382 (PMC5167131; doi:10.15252/emmm.201606382)
Supplement: Supplementary file 4 — Dataset EV1 [file EMMM-8-1380-s004.zip]

Archive with 3 entries (3 files):
- Dataset_EV1/GATA6_NKX2_1_EBC.Rmd
- Dataset_EV1/Raw_data.csv
- Dataset_EV1/Read_me.rtf
