# Supplementary material for: Non‐invasive lung cancer diagnosis by detection of GATA6 and NKX2‐1 isoforms in exhaled breath condensate
Source: EMBO Mol Med. 2016 Nov 7;8(12):1380–9. doi: 10.15252/emmm.201606382 (PMC5167131; doi:10.15252/emmm.201606382)
Supplement: Supplementary file 4 — Dataset EV1 [file EMMM-8-1380-s004.zip › Dataset_EV1/GATA6_NKX2_1_EBC.Rmd]

---
title: "Gata6 Manuscript for EMBO mol. med"
author: "JC"
date: "08/01/2016"
output: html_document
-----
# Detection of embryonic isoforms of GATA6 and NKX2-1 in exhaled breath condensate for lung cancer diagnosis.

> The following R Markdown file contains all the plots and some of the most important codes used to create this manuscript.

## **Requirement to run this Markdown file**
+ R version >= 2.15.0
+ R Studio (Strongly recommended)
+ Place the GATA6_NKX2_1.Rmd and the Raw_Data.csv into the folder where you would like to save the ouput data.
+ The (workdir) is the working directory of your interest.
+ Once the workdir is setted and the Raw_Data.csv loaded in R Studio, you can press Knit. 
+ A Html Markdown file will be generated, this is recommended to visualise in the PC but low format quality to print it.
+ If the output of the Markdown file wants to be printed, the html can be converted to pdf using these script:
+ require(knitr)
+ require(markdown)
+ knit("GATA6_NKX2_1_EBC.Rmd")
+ markdownToHTML('GATA6_NKX2_1_EBC.md', 'GATA6_NKX2_1_EBC.html', options=c('use_xhml'))
+ system("pandoc -s GATA6_NKX2_1.html -o GATA6_NKX2_1_EBC.pdf")
+ if new data will be used, the user has to be aware to modify some stepts in this R script

## **Tabe of content**


### 1. **Figure 1**: Em/Ad expression ratios of GATA6 and NKX2-1 as LC biomarkers........................................................4

#### 1.1 **Fig 1B**: Box plots of the Em/Ad expression ratios of GATA6 (left) and NKX2-1 (right) in FFPE lung tissue sections from controls....4
##### 1.1.1 Values from box plots and statistics from fig 1B...............4

#### 1.2 **Fig 1C (GER)**: Box plots of Em/Ad of GATA6 and NKX2-1 in FFPE patients collected in Geremany (GER).......................5
##### 1.2.1 Values from box plots and statistics of fig 1C from GER patients.............................................................6

#### 1.2 **Fig 1C (MEX)**:  Box plots of Em/Ad of GATA6 and NKX2-1 in FFPE patients collented in Mexico (MEX)..........................7
##### 1.2.1 Values from box plots and statistics of fig 1C from MEX patients.............................................................7

#### 1.2 **Fig 1C (female)**:  Box plots of Em/Ad of GATA6 and NKX2-1 in FFPE from female patients.........................................8
#####  1.2.1 Values from box plots and statistics of fig 1C from female patients.............................................................9

#### 1.2 **Fig 1C (male)**:  Box plots of Em/Ad of GATA6 and NKX2-1 in FFPE from male patients..........................................9
##### 1.2.1 Values from box plots and statistics of fig 1C from male patients............................................................10

#### 1.3 **Fig 1D (LC Stages)**: Box plots of Em/Ad of GATA6 and NKX2-1 in FFPE patients control and LC samples staged according to the TNM Classification...............................................11
##### 1.3.1 Values from box plots and statistics from fig 1D..............11

### 2. **Figure 2**: Development and validation of a simple clinical score for LC diagnosis.....................................................13

#### 2.1 **Fig 2A**: Box plots of the Em/Ad expression ratios of GATA6 and NKX2-1 in EBCs from controls or lung cancer patients (training set)..............................................................14
##### 2.1.1  Values from box plots and statistics of fig 2A.................14

#### 2.2 Setting of variables for fig 2B..................................15

#### 2.4 **Suppoprt vector machine (SVM)** parameters used to make stimate the LC score.....................................................18

#### 2.1.4 The **LC score** formula.......................................19

#### 2.5 **Fig 2B**: Learning of the SVM on the training set of EBCs.......20
##### 2.5.1 Values from box plots and statistics from fig 2B...............20

#### 2.6 **Fig 2C**: External validation of the LC score of EBCs............21
##### 2.6.1 Values from box plots and statistics from fig 2C...............21

#### 2.7 **Fig 2D**: ROC analysis confirmed the increase in performance of the LC score based classification on the validation set of EBCs........23

#### 2.8 **Fig 2E**: Performance of the LC score on the validation set of EBCs............................................................23-24

### 3. **Figure 3**: LC score can be used in EBCs for diagnosis of LC at early stages...........................................................24

#### 3.1 **Fig 3A**: Box plot from never smokers (NS), previous smokers (PS) and current smokers (CS)........................................25
##### 3.1.1 Values from box plots and statistics of fig 3A................26

#### 3.2 **Fig 3B**: Box plot of the LC scores detected in EBCs from Ctrl, non-small cell lung cancer (NSCLC) and small cell lung cancer patients............................................................26
##### 3.2.1 Values from box plots and statistics of fig 3B..................26

#### 3.3 **Fig 3C**: Box plot of the LC scores detected in EBCs from Ctrl and LC patients of stage I, II; III and IV. Patients were staged according to the TNM Classification (UICC, 7th edition).............................................................28
##### 3.3.1 Values from box plots and statistics of fig 3C..................27
### Expanded view tables
#### **Table EV1**: Five-number summaries of box plots and results of statistical significance tests............................................30
#### **Table EV2**: Five-number summaries of box plots and results of statistical significance tests............................................31
#### **Table EV3**: Five-number summaries of box plots and results of statistical significance tests............................................31
##### **FFPE Samples** output file as txt..................................32
##### **EBC Samples** output file as txt...................................32

```{r, echo=FALSE}
library(e1071)
library(ROCR)
library(tidyr)
library(dplyr)
library(beeswarm)
# here you should change this path  to the path in your pc , where you saved the GATA6_NKX2_1_EBC.Rmd) and the raw data file (LC_Data.csv) were saved
# if 
workdir = "/media/KI-A0422/05_Gata6_Project/Matrix_Patients/160531_FIgures_in_R/Figures/001_ALL_Figures/01_bubmited_zip/Dataset_EV1/"
setwd(workdir)

file2 = "Raw_data.csv"  

mat = read.table(file2,header=T,sep="\t",dec=".")
```

```{r,echo=FALSE}

FFPE_mat <- subset(mat,   Sample_Type=="FFPE" ,  dec= ".")
EBC_mat <- subset(mat,   Sample_Type=="EBC" ,  dec= ".")

Ger = subset(FFPE_mat, country=='GER', select = c("Ratio_GATA6","Ratio_NKX2_1", "DiseaseState"), dec= ".")

Mex = subset(FFPE_mat, country=='MEX', select = c("Ratio_GATA6","Ratio_NKX2_1", "DiseaseState"), dec= ".")

female = subset(FFPE_mat, Gender=='F', select = c("Ratio_GATA6","Ratio_NKX2_1", "DiseaseState","Gender"), dec= ".")

male = subset(FFPE_mat, Gender=='M', select = c("Ratio_GATA6","Ratio_NKX2_1", "DiseaseState","Gender"), dec= ".")

Stage = subset(FFPE_mat, TumorStage2=="Control" | TumorStage2=="I" | TumorStage2=="II" | TumorStage2=="III" | TumorStage2=="IV", dec= ".")


# Figure 2 ploted taken IPF and COPD as controls
C22_Batch1 = subset(EBC_mat, Batch=='Batch1', select = c("Ratio_GATA6","Ratio_NKX2_1", "DiseaseState", "Batch"), dec= ".")
gata_FFPE = (FFPE_mat[, "Ratio_GATA6"])
nkx2_1_FFPE = (FFPE_mat[, "Ratio_NKX2_1"])
```

```{r, echo=FALSE}
#**Checking the files from FFPE**

Nsamples_FFPE = nrow(FFPE_mat)
variables_FFPE = ncol(FFPE_mat)
#cat("Input data check\n")
#cat("Number of samples (should be 112):",Nsamples_FFPE,"\n")
#cat("Number of columns in the EBC_matrix (should be 19):",variables_FFPE,"\n")
#cat("Class of the EBC_mat object (should be 'data.frame'):",class(FFPE_mat),"\n\n")
```

```{r, echo=FALSE}
#**Checking the files from EBC**

Nsamples_EBC = nrow(EBC_mat)
variables_EBC = ncol(EBC_mat)
#cat("Number of samples (should be 251):",Nsamples_EBC,"\n")
#cat("Number of columns in the EBC_matrix (should be 19):",variables_FFPE,"\n")
#cat("Class of the EBC_mat object (should be 'data.frame'):",class(EBC_mat),"\n\n")
```
***
## 1. **Figure 1**: Em/Ad expression ratios of GATA6 and NKX2-1 as LC biomarkers
***
### 1.1 **Fig 1B**: 
Box plots of the Em/Ad expression ratios of GATA6 (left) and NKX2-1 (right) in FFPE lung tissue sections from controls (Ctrl, n=61) or lung cancer (LC, n=51) patients. 


```{r, echo=FALSE, fig.width=3.3, fig.height=3.3,fig.align='center' }
A<- boxplot(FFPE_mat$Ratio_GATA6 ~ FFPE_mat$DiseaseState, ylab='Ratio Em/Ad GATA6',yaxt='n', ann=FALSE,  names= c("Ctrl", "LC"), na.rm = TRUE, levels=c("Ctrl","LC"),main="Fig 1B GATA6", las=1, ylim = c(0, 7), lwd = 2, cex=0.6)
text(c(NA, 6.5), "P<0.001",cex=0.7)
     axis(side=2, at=c(0, 2, 4, 6), las=2) 
#title(, cex = 0.4)
beeswarm(FFPE_mat$Ratio_GATA6 ~ FFPE_mat$DiseaseState, data = FFPE_mat, add=TRUE, pch = 20, cex =1, lwd = 1, col= "black", na.rm = TRUE, spacing = 1.3, method = "center", corral ="omit") 

B<- boxplot(FFPE_mat$Ratio_NKX2_1 ~ FFPE_mat$DiseaseState, ylab='Ratio Em/Ad NKX2-1', yaxt='n', ann=FALSE, names= c("Ctrl", "LC"),  na.rm = TRUE, las=1, ylim = c(0, 7), lwd = 2 )
axis(side=2, at=c(0, 2, 4, 6), las=2)
text(c(NA,6.3), "P<0.001",cex=0.7)
title("Fig 1B NKX2-1", cex = 0.7)
beeswarm(FFPE_mat$Ratio_NKX2_1 ~ FFPE_mat$DiseaseState, data = FFPE_mat, add=TRUE, pch = 20, cex =1, lwd = 1, col = "black", spacing = 1.3, priority = "ascending", method = "center", corral ="omit") 

```

##### 1.1.1 Values from box plots and statistics from fig 1B

```{r,echo=FALSE,fig.align='center'}
mytableA <- A$stats
colnames(mytableA)<-A$names
k1<- kruskal.test(FFPE_mat$Ratio_GATA6~FFPE_mat$DiseaseState)

mytable <- rbind(A$n,mytableA)

B1a <- rbind(mytable,k1$statistic,k1$parameter,k1$p.value)

rownames(B1a)= c('N','min','lower quartile','median','upper quartile','max', 'X2','df', 'p-value')
colnames(B1a) <- c("Ctrl", "LC")

# Figure 1B NKX2-1
mytableB <- B$stats
colnames(mytableB)<-B$names
mytableBb <- rbind(B$n,mytableB)
k2<- kruskal.test(FFPE_mat$Ratio_NKX2_1~FFPE_mat$DiseaseState)
B1b <- rbind(mytableBb,k2$statistic,k2$parameter,k2$p.value)
rownames(B1b)= c('N','min','lower quartile','median','upper quartile','max', 'X2','df', 'p-value')
colnames(B1b) <- c("Ctrl", "LC")

paste("Boxplot Values and  Kruskall-Wallis Fig 1B GATA6")
print(B1a, digits=3)  
paste("Boxplot Values and  Kruskall-Wallis Fig 1B NKX2_1")
print(B1b, digits=3)


```


#### 1.2 **Fig 1C (GER)**: 
Box plots of Em/Ad of GATA6 and NKX2-1 in FFPE patients collected in Geremany (GER)


```{r, echo=FALSE, fig.width=3, fig.height=3, fig.align='center'}

C1 <- boxplot(Ger$Ratio_GATA6 ~ Ger$DiseaseState, names=c("Ctrl", "LC"),axes=TRUE, yaxt='n', ann=FALSE,  ylab='Ratio Em/Ad GATA6',  lwd= 2, las=1,  cex.names=1.5, na.rm = TRUE, ylim = c(0, 7), yaxs = "i" )
axis(side=2, at=c(0, 2, 4, 6), las=2) 
title("Fig 1C GER-GATA6", cex = 0.7)

beeswarm(Ger$Ratio_GATA6 ~ Ger$DiseaseState, data = FFPE_mat, add=TRUE, pch = 19, cex = 0.7, lwd = 1, col = c("black","black"), spacing = 1.3, priority = "ascending", method = "swarm", corral = "random")

# Graphics for NKX2_1 from GERMANY Patients
C2 <- boxplot(Ger$Ratio_NKX2_1 ~ Ger$DiseaseState, names=c("Ctrl", "LC"),axes=TRUE,yaxt='n', ann=FALSE,  ylab='Ratio Em/Ad NKX2-1',  lwd= 2, las=1, cex.names=1.5, na.rm = TRUE,  ylim = c(-0.5, 8), yaxs = "i" )
 axis(side=2, at=c(0, 2, 4, 6), las=2) 
title("Fig 1C GER-NKX2-1", cex = 0.7)
beeswarm(Ger$Ratio_NKX2_1 ~ Ger$DiseaseState, data = FFPE_mat, add=TRUE, pch = 19, cex = 0.7, lwd = 1, col = c("black","black"), spacing = 1.3, priority = "ascending", method = "swarm", corral = "random")
```


##### 1.2.1 **Values from box plots and statistics of fig 1C from GER patients**

```{r,echo=FALSE}
mytableC1 <- C1$stats
colnames(mytableC1)<-C1$names

mytableC1a <- rbind(C1$n,mytableC1)
k3<- kruskal.test(Ger$Ratio_GATA6 ~ Ger$DiseaseState)

C1a <- rbind(mytableC1a,k3$statistic,k3$parameter,k3$p.value)

rownames(C1a)= c('N','min','lower quartile','median','upper quartile','max', 'X2','df', 'p-value')
colnames(C1a) <- c("Ctrl", "LC")


paste("Fig1C_Stati. summary for GER-NKX2-1!")
mytableC2 <- C2$stats
colnames(mytableC2)<-C2$names
k4 <- kruskal.test(Ger$Ratio_NKX2_1 ~ Ger$DiseaseState)

mytableC2a <- rbind(C2$n,mytableC2)

C2a <- rbind(mytableC2a,k4$statistic,k4$parameter,k4$p.value)

rownames(C2a)= c('N','min','lower quartile','median','upper quartile','max', 'X2','df', 'p-value')
colnames(C2a) <- c("Ctrl", "LC")


paste("Boxplot Values and Kruskall- Wallis Fig 1C GER GATA6")
print (C1a,digits = 3)

paste("Boxplot Values and Kruskall- Wallis Fig 1C GER NKX2_1")
print(C2a, digits = 3)
```

#### 1.2 **Fig 1C (MEX)**: 
Box plots of Em/Ad of GATA6 and NKX2-1 in FFPE patients collented in Mexico (MEX)Box plots of Em/Ad of GATA6 and NKX2-1 in FFPE patients collented in Mexico (MEX)

```{r, echo=FALSE, fig.width=3, fig.height=3, fig.align='center'}

C3 <- boxplot(Mex$Ratio_GATA6 ~ Mex$DiseaseState, names=c("ctrl", "LC"),axes=TRUE, yaxt='n', ann=FALSE, ylab='Ratio Em/Ad GATA6', las=1, lwd= 2,  cex.names=1.5, na.rm = TRUE, ylim = c(0, 5), yaxs = "i" )
axis(side=2, at=c(0, 2, 4), las=2)
title("Fig 1C MEX-GATA6", cex = 0.7)
beeswarm(Mex$Ratio_GATA6 ~ Mex$DiseaseState, data = FFPE_mat, add=TRUE, pch = 19, cex = 0.8, lwd = 1, col = c("black","black"), spacing = 1.3, priority = "ascending", method = "swarm", corral = "random")


C4 <- boxplot(Mex$Ratio_NKX2_1 ~ Mex$DiseaseState, names=c("ctrl", "LC"),axes=TRUE, axes=TRUE, yaxt='n', ylab='Ratio Em/Ad NKX2-1', las=1, lwd= 2,  cex.names=1.5, na.rm = TRUE, ylim = c(0, 5), yaxs = "i" )
axis(side=2, at=c(0, 2, 4), las=2)
title("Fig 1C MEX-NKX2-1", cex = 0.7)
beeswarm(Mex$Ratio_NKX2_1 ~ Mex$DiseaseState, data = FFPE_mat, add=TRUE, pch = 19, cex = 0.8, lwd = 1, col = c("black","black"), spacing = 1.3, priority = "ascending", method = "swarm", corral = "random")
```


##### 1.2.1 **Values from box plots and statistics of fig 1C from MEX patients**
```{r,echo=FALSE}
## Fig1C MEX GATA6
mytableC3 <- C3$stats
colnames(mytableC3)<-C3$names
k5 <- kruskal.test(Ger$Ratio_GATA6 ~ Ger$DiseaseState)
mytableC3a <- rbind(C3$n,mytableC3)
C3a <- rbind(mytableC3a,k5$statistic,k5$parameter,k5$p.value)

rownames(C3a)= c('N','min','lower quartile','median','upper quartile','max', 'X2','df', 'p-value')
colnames(C3a) <- c("Ctrl", "LC")

#Figure 1C_Mexico_NKX2_1
mytableC4 <- C4$stats
colnames(mytableC4)<-C4$names

mytableC4a <- rbind(C4$n,mytableC4)

k6<- kruskal.test(Mex$Ratio_NKX2_1 ~ Mex$DiseaseState)

C4a <- rbind(mytableC4a,k6$statistic,k6$parameter,k6$p.value)

rownames(C4a)= c('N','min','lower quartile','median','upper quartile','max', 'X2','df', 'p-value')
colnames(C4a) <- c("Ctrl", "LC")

paste("Boxplot Values and Kruskall- Wallis Fig 1C MEX GATA6")
print(C3a, digits = 3)

paste("Boxplot Values and Kruskall- Wallis Fig 1C MEX NKX2_1")
print(C4a, digits = 3)

```


#### 1.2 **Fig 1C (female)**: 
Box plots of Em/Ad of GATA6 and NKX2-1 in FFPE from female patients

```{r,echo=FALSE, fig.width=3, fig.height=3,fig.align='center'}
C5 <- boxplot(female$Ratio_GATA6 ~ female$DiseaseState, names=c("ctrl", "LC"),axes=TRUE, axes=TRUE, yaxt='n', ylab='Ratio Em/Ad GATA6',  lwd= 2, las=1, cex.names=1.5,  na.rm = TRUE, ylim = c(0, 5), yaxs = "i" )
axis(side=2, at=c(0, 2, 4), las=2) 
title("Fig 1C Female-GATA6", cex = 0.7)
beeswarm(female$Ratio_GATA6 ~ female$DiseaseState, data = female, add=TRUE, pch = 19, cex = 0.8, lwd = 1, col = c("black","black"), spacing = 1.3, priority = "ascending", method = "swarm", corral = "random")

# graphics for NKX2_1 from female Patients

C6 <- boxplot(female$Ratio_NKX2_1 ~ female$DiseaseState, names=c("ctrl", "LC"),axes=TRUE, axes=TRUE, yaxt='n', ylab='Ratio Em/Ad NKX2-1',  lwd= 2, las=1,  cex.names=1.5, na.rm = TRUE, ylim = c(-0.5, 5), yaxs = "i" )
axis(side=2, at=c(0, 2, 4), las=2) 
title("Fig 1C Female-NKX2-1", cex = 0.7)
beeswarm(female$Ratio_NKX2_1 ~ female$DiseaseState, data = female, add=TRUE, pch = 19, cex = 0.8, lwd = 1, col = c("black","black"), spacing = 1.3, priority = "ascending", method = "swarm", corral = "random") 
```

#####  1.2.1 **Values from box plots and statistics of fig 1C from female patients**

```{r,echo=FALSE}
##"Fig1C for Female-GATA6 Statistical test!")
mytableC5 <- C5$stats
colnames(mytableC5)<-C5$names

k7<- kruskal.test(female$Ratio_GATA6 ~ female$DiseaseState)

mytableC5a <- rbind(C5$n,mytableC5)
C5a <- rbind(mytableC5a,k7$statistic,k7$parameter,k7$p.value)

rownames(C5a)= c('N','min','lower quartile','median','upper quartile','max', 'X2','df', 'p-value')
colnames(C5a) <- c("Ctrl", "LC")

#NKX2_1 for female
mytableC6 <- C6$stats
colnames(mytableC6)<-C6$names

k8<- kruskal.test(female$Ratio_NKX2_1 ~ female$DiseaseState)

mytableC6a <- rbind(C6$n,mytableC6)

C6a <- rbind(mytableC6a,k8$statistic,k8$parameter,k8$p.value)

rownames(C6a)= c('N','min','lower quartile','median','upper quartile','max', 'X2','df', 'p-value')
colnames(C6a) <- c("Ctrl", "LC")

cat("------------------------------------------------------------------------------------------------------------")
paste("Boxplot Values and Kruskall- Wallis Fig 1C Female GATA6")
print(C5a, digits = 3)

paste("Boxplot Values and Kruskall- Wallis Fig 1C Female NKX2_1")
print(C6a,digits = 3)
```


#### 1.2 **Fig 1C (male)**: 
Box plots of Em/Ad of GATA6 and NKX2-1 in FFPE from male patientsBox plots of Em/Ad of GATA6 and NKX2-1 in FFPE from male patients

```{r,echo=FALSE, fig.width=3, fig.height=3, fig.align='center'}
C7 <- boxplot(male$Ratio_GATA6 ~ male$DiseaseState, names=c("ctrl", "LC"),axes=TRUE, ann=TRUE, yaxt='n', ylab='Ratio Em/Ad GATA6',  lwd= 2, las=1, cex.names=1.5, na.rm = TRUE, ylim = c(0, 5), yaxs = "i" )
axis(side=2, at=c(0, 2, 4), las=2)
title("Fig 1C Male-GATA6", cex = 0.7)

beeswarm(male$Ratio_GATA6 ~ male$DiseaseState, data = male, add=TRUE, pch = 19, cex = 0.8, lwd = 1, col = c("black","black"), spacing = 1.3, priority = "ascending", method = "swarm", corral = "random")

# graphics for NKX2_1 from Male Patients
C8<- boxplot(male$Ratio_NKX2_1 ~ male$DiseaseState , names=c("ctrl", "LC"),axes=TRUE, yaxt='n', ann=FALSE, ylab='Ratio Em/Ad NKX2-1',  lwd= 2, las=1, cex.names=1.5, na.rm = TRUE, main= "Fig 1C Male-NKX2-1", ylim = c(-0.5, 8), yaxs = "i" )
axis(side=2, at=c(0, 3, 6), las=2)
title("Fig 1C Male-NKX2-1", cex = 0.7)
beeswarm(male$Ratio_NKX2_1 ~ male$DiseaseState, data = male, add=TRUE, pch = 19, cex = 0.8, lwd = 1, col = c("black","black"), spacing = 1.3, priority = "ascending", method = "swarm", corral = "random")
```


##### 1.2.1 **Values from box plots and statistics of fig 1C from male patients**
```{r,echo=FALSE}
##"Fig1C for Female-GATA6 Statistical test!")
mytableC7 <- C7$stats
colnames(mytableC7)<-C7$names
k9<- kruskal.test(male$Ratio_GATA6 ~ male$DiseaseState)

mytableC7a <- rbind(C7$n,mytableC7)
C7a <- rbind(mytableC7a,k9$statistic,k9$parameter,k9$p.value)

rownames(C7a)= c('N','min','lower quartile','median','upper quartile','max', 'X2','df', 'p-value')
colnames(C7a) <- c("Ctrl", "LC")

#NKX2_1 for female
mytableC8 <- C8$stats
colnames(mytableC8)<-C8$names
k10<- kruskal.test(male$Ratio_NKX2_1 ~ male$DiseaseState)

mytableC8a <- rbind(C8$n,mytableC8)

C8a <- rbind(mytableC8a,k10$statistic,k10$parameter,k10$p.value)

rownames(C8a)= c('N','min','lower quartile','median','upper quartile','max', 'X2','df', 'p-value')
colnames(C8a) <- c("Ctrl", "LC")

cat("------------------------------------------------------------------------------------------------------------")
paste("Boxplot Values and Kruskall- Wallis Fig 1C male GATA6")
print(C7a, digits = 3)

paste("Boxplot Values and Kruskall- Wallis Fig 1C male NKX2_1")
print(C8a, digits = 3)
```


#### 1.3 **Fig 1D (LC Stages)**: 
Box plots of Em/Ad of GATA6 and NKX2-1 in FFPE patients control and LC samples staged according to the TNM ClassificationBox plots of Em/Ad of GATA6 and NKX2-1 in FFPE patients control and LC samples staged according to the TNM Classification (UICC, 7th edition)

```{r, echo=FALSE, fig.width=3.5, fig.height=3.5, fig.align='center'}

grade = as.character(FFPE_mat[,"TumorStage"])

D1<- boxplot(gata_FFPE~grade, ylab='Ratio Em/Ad GATA6', names=c("Ctrl", "I","II","III", "IV"), yaxt='n', ann=FALSE, na.rm = TRUE, las=1, ylim = c(-0.5, 7), lwd = 2)
axis(side=2, at=c(0, 3, 6), las=2)
title("Fig 1D LC Stage-GATA6", cex = 0.7)

#beeswarm(gata_FFPE~grade, data = FFPE_mat, add=TRUE, pch = 19, cex = 0.8, lwd = 1, col = "black", spacing = 1.3, priority = "ascending", method = "swarm", corral = "random")

# graphics for NKX2_1 from diff. LC grades

D2<- boxplot(nkx2_1_FFPE~grade, ylab='Ratio Em/Ad NKX2-1', names=c("Ctrl", "I","II","III","IV"), yaxt='n', ann=FALSE, na.rm = TRUE,  las=1, ylim = c(-1, 7), lwd = 2 )
axis(side=2, at=c(0, 3, 6), las=2)
title("Fig 1D LC Stage-NKX2-1", cex = 0.7)

#beeswarm(nkx2_1_FFPE~grade, data = FFPE_mat, add=TRUE, pch = 19, cex = 0.8, lwd = 1, col = "black", spacing = 1.3, priority = "ascending", method = "swarm", corral = "random")
```
***
##### 1.3.1 **Values from box plots and statistics from fig 1D**

```{r,echo=FALSE}
mytableD1 <- D1$stats
colnames(mytableD1)<- D1$names
mytableD1a <- rbind(D1$n,mytableD1)
rownames(mytableD1a)= c('N','min','lower quartile','median','upper quartile','max')
colnames(mytableD1a) <- c("Ctrl", "I", "II", "III","IV")


D2s_gata<- summary(FFPE_mat_d_stat <- aov(gata_FFPE~grade + grade, data=FFPE_mat))
temp1D <- TukeyHSD(FFPE_mat_d_stat, "grade")

result <-data.frame(temp1D$grade)

categories <- c("I-ctrl", "II-ctrl","III-ctrl", "IV-ctrl", "II-I", "III-I", "IV-I", "III-II", "IV-II", "IV-III")
result_Tu1D <- cbind(categories, result$p.adj)
colnames(result_Tu1D)<- c("Ratio_GATA6*Grade Fig_1D", "TukeyHSD_p.adj")


##FIGURE 1D_NKX2_1_Grades
mytableD2 <-D2$stats
colnames(mytableD2)<-D2$names

mytableD2a <- rbind(D2$n,mytableD2)

rownames(mytableD2a)= c('N','min','lower quartile','median','upper quartile','max')
colnames(mytableD2a) <- c("Ctrl", "I", "II", "III","IV")


FFPE_mat_d_statD2 <- aov(nkx2_1_FFPE~grade + grade, data=FFPE_mat)

D2s_nkx<- summary(FFPE_mat_d_statD2)

tu1d2<- TukeyHSD(FFPE_mat_d_statD2)

result1D <-data.frame(tu1d2$grade)
categories <- c("I-ctrl", "II-ctrl","III-ctrl", "IV-ctrl", "II-I", "III-I", "IV-I", "III-II", "IV-II", "IV-III")
result_Tu2D <- cbind(categories, result1D$p.adj)
colnames(result_Tu2D)<- c("Ratio_NKX2_1*Grade Fig_1D", "TukeyHSD_p.adj")

paste("Boxplot Values Fig 1D Lung Grades GATA6")
print(mytableD1a, digits = 4)

paste("ANOVA Fig 1D Lung Grades GATA6")
D2s_gata

paste("TUKEY HSD test Fig 1D Lung Grades GATA6")
print(tu1d2, digits = 5)

paste("Boxplot Values Fig 1D Lung Grades NKX2_1")
print(mytableD2a, digits= 4)

paste("ANOVA Fig 1D Lung Grades NKX2_1")
D2s_nkx

paste("TUKEY HSD test Fig 1D Lung Grades NKX2_1")
print(tu1d2, digits=5)
```

***

### 2. **Figure 2**: Development and validation of a simple clinical score for LC diagnosis

#### 2.1 **Fig 2A**:
Box plots of the Em/Ad expression ratios of GATA6 and NKX2-1 in EBCs from controls or lung cancer patients (training set)

```{r, echo=FALSE, fig.width=3, fig.height=3, fig.align='center'}
C22<- boxplot(C22_Batch1$Ratio_GATA6 ~ C22_Batch1$DiseaseState, yaxt='n', ann=FALSE, ylab='Ratio Em/Ad GATA6', names = c("Ctrl", "LC"), na.rm = TRUE, las=1, ylim = c(0, 5), lwd = 2)
axis(side=2, at=c(0, 2, 4), las=2)
text(c(NA,4.6),"P<0.001",cex=0.8)  
title("Fig 2A EBC-train-GATA6", cex = 0.7)

beeswarm(C22_Batch1$Ratio_GATA6 ~ C22_Batch1$DiseaseState, data = C22_Batch1, add=TRUE, pch = 19, cex = 0.7, lwd = 0.5, col = c("black","black"), spacing = 1.3, priority = "ascending", method = "swarm", corral = "random")
C23<- boxplot(C22_Batch1$Ratio_NKX2_1 ~ C22_Batch1$DiseaseState, yaxt='n', ann=FALSE, ylab='Ratio Em/Ad NKX2-1', names = c("Ctrl", "LC"), na.rm = TRUE,  las=1, ylim = c(0, 5),lwd = 2)
 text(c(NA,4.8),"P<0.001",cex=0.9) 
axis(side=2, at=c(0, 2, 4), las=2)
title("Fig 2A EBC-train-NKX2-1", cex = 0.7)
beeswarm(C22_Batch1$Ratio_NKX2_1 ~ C22_Batch1$DiseaseState, data = EBC_mat, add=TRUE, pch = 19, cex = 0.7, lwd = 0.5, col = c("black","black"), spacing = 1.3, priority = "ascending", method = "swarm", corral = "random")
```

##### 2.1.1  **Values from box plots and statistics of fig 2A**
```{r,echo=FALSE}
mytableC22 <- C22$stats
colnames(mytableC22)<-C22$names

#paste("Fig2A for Ratio-GATA6 in EBC, Statistical test!")
kC22<- kruskal.test(C22_Batch1$Ratio_GATA6 ~ C22_Batch1$DiseaseState)

mytableC22a <- rbind(C22$n,mytableC22)
C22a <- rbind(mytableC22a,kC22$statistic,kC22$parameter,kC22$p.value)
rownames(C22a)= c('N','min','lower quartile','median','upper quartile','max', 'X2','df', 'p-value')
colnames(C22a) <- c("Ctrl", "LC")

#paste("Fig2A Ratio-NKX2-1 in EBC!")
mytableC23 <- C23$stats
colnames(mytableC23)<-C23$names

kC23<- kruskal.test(C22_Batch1$Ratio_NKX2_1 ~ C22_Batch1$DiseaseState)

mytableC23a <- rbind(C23$n,mytableC23)
C23a <- rbind(mytableC23a,kC23$statistic,kC23$parameter,kC23$p.value)

rownames(C23a)= c('N','min','lower quartile','median','upper quartile','max', 'X2','df', 'p-value')
colnames(C23a) <- c("Ctrl", "LC")
paste("Boxplot Values and Kruskall- Wallis Fig 1C male GATA6")
print(C22a, digits= 3)

paste("Boxplot Values and Kruskall- Wallis Fig 1C male NKX2_1")
print(C23a, digits= 3)
```

#### 2.2 Setting of variables for fig 2B

```{r,echo=FALSE}
### Categorial variables
batch = EBC_mat[,"Batch"]
batchcolors = c("blue","green","grey")
batchpch = c(16,17,15)
names(batchpch) = c("Batch1","Batch2","Batch3")
names(batchcolors) = names(table(batch))
print(table(batch))

diseasestate = as.character(EBC_mat[,"DiseaseState"])
diseasecolors = c("dark green","dark red")
names(diseasecolors) = c("Control","LC")
cat("\nDisease distribution of samples\n")
cat("------------------------------------------------------------------------------------------------------------")

print(table(batch,diseasestate,dnn=c("Batch","Disease state")))

## DieseaseState2, is the one to separate the Healthy from COPD and IPFs
diseasestate2 = as.character(EBC_mat[,"DiseaseState2"])
diseasecolors = c("dark green","dark red","gold","orange")
names(diseasecolors) = c("Control","LC","COPD","IPF")
cat("\nDisease distribution of samples\n")
cat("------------------------------------------------------------------------------------------------------------")
print(table(diseasestate2))
cat("------------------------------------------------------------------------------------------------------------")

print(table(batch,diseasestate2,dnn=c("Batch","Disease state")))

cancerstate = as.character(EBC_mat[,"CancerState"])
cancercolors = c("dark green","dark red")
names(cancercolors) = c("normal","LC")
cat("\n"); print(table(cancerstate))
cat("------------------------------------------------------------------------------------------------------------")
print(table(batch,cancerstate,dnn=c("Batch","cancer State")))

histology2 = as.character(EBC_mat[,"Histology2"])
cat("------------------------------------------------------------------------------------------------------------")
cat("\n"); print(table(histology2))

clinic = as.character(EBC_mat[,"Center"])
cliniccolors = c("yellow","brown","magenta")
names(cliniccolors) = names(table(clinic))
cat("------------------------------------------------------------------------------------------------------------")
cat("\n"); print(table(clinic))
cat("------------------------------------------------------------------------------------------------------------")
Smoking = as.character(EBC_mat[,"Smoking"])
Smokingcolors = c("yellow","brown","magenta")
names(Smokingcolors) = names(table(Smoking))
cat("------------------------------------------------------------------------------------------------------------")
print(table(batch,Smoking,dnn=c("Batch","Smoking")))
cat("------------------------------------------------------------------------------------------------------------")

Repe_Patient = as.character(EBC_mat[,"Possible_repeted"])
names(table(Repe_Patient))
cat("\n"); print(table(Repe_Patient))
print(table(diseasestate,Repe_Patient,dnn=c("Batch","Repe_Patient")))

gata = log2(as.numeric(EBC_mat[,"Ratio_GATA6"]))
nkx = log2(as.numeric(EBC_mat[,"Ratio_NKX2_1"]))

```
***

#### 2.4 **Suppoprt vector machine (SVM)** parameters used to make stimate the LC score
```{r}
### SVM learning on Batch1
sel1 = intersect(which(EBC_mat[,"Batch"]=="Batch1"),
    which(EBC_mat[,"DiseaseState"] %in% c("LC","Control")))

x = cbind(gata[sel1],nkx[sel1])
y = cancerstate[sel1]

cat("\nLearning of the support vector machine on the training set:\n")
model = svm(x, y, 
    scale = TRUE, 
  	type = "C-classification", 
		kernel = "linear",
		cost = 1,
		decision.values=T, 
		cross = 10)

pred = predict(model, cbind(gata,nkx), decision.values =  TRUE)
decisionvalues = as.numeric(attr(pred,"decision.values"))
decisionvalues1 = decisionvalues*(-1)
names(decisionvalues) = diseasestate
decisionvalues_train = decisionvalues
names(decisionvalues_train) = diseasestate
correct = (pred==cancerstate)+1
correctpch = matrix(c(1,19,2,17),nrow=2,byrow=F)
colnames(correctpch) = c("batch_1","batch_2")
rownames(correctpch) = c("wrong","correct")

LC_Score = data.frame(decisionvalues1)
colnames(LC_Score) = "LC_Score"
# Derivation of the LC score

n = 100 # n = 1000 default
xmin = -6 # floor(min(gata)*100,2)/100 
xmax = 5 # ceiling(max(gata)*100,2)/100
ymin = -6 # floor(min(nkx)*100,2)/100
ymax = 5 # ceiling(max(nkx)*100,2)/100
fak = 2
pcex = 3
gatanew = seq(from=xmin-log2(fak),to=xmax+log2(fak),length=n)
nkxnew = seq(from=ymin-log2(fak),to=ymax+log2(fak),length=n)
xnew = cbind(rep(gatanew,n),rep(nkxnew,rep(n,n)))
prednew <- predict(model, xnew, decision.values = TRUE)
decnew = as.numeric(attr(prednew,"decision.values"))
middle = which(abs(decnew) <= min(abs(decnew))+0.01)
xreg = xnew[middle,1]
yreg = xnew[middle,2] 
ab = coef(lm( yreg ~ xreg))
slope = ab[2]
intercept = ab[1]
gerade = function(x){intercept + x*slope}

normalvector = c(-slope,1)
normalvector = normalvector/sqrt(sum(normalvector^2))
onpoint = c(0,intercept)
res = cbind(gata-onpoint[1],nkx-onpoint[2]) %*% normalvector
normalvector = normalvector * mean(decisionvalues/res)


```

```{r,echo=FALSE}
EBC_mat_LC_Score = cbind(EBC_mat, LC_Score,pred,c("no","yes")[correct])
Training = subset(EBC_mat_LC_Score, Batch=="Batch1", dec= ".")
Validation = subset(EBC_mat_LC_Score, Batch=="Batch2", dec= ".")
colnames(EBC_mat_LC_Score) = c("PatientID", " DiseaseState","DiseaseState2","CancerState","Ratio_GATA6","Ratio_NKX2_1","TumorStage2","TumorStage","Histology2","  Histology","Batch","Center","country","Smoking","Possible_repeted","Age","Gender","Active_treatment","Sample_Type","LC_Score","Prediction", "Correct") 
write.table(EBC_mat_LC_Score, file="EBC_mat_LC_Score_OUTPUT_Prediction.txt",dec=".",sep="\t",col.names=T,row.names=F)
```


#### 2.1.4 The **LC score** formula
```{r,echo=FALSE}
cat("------------------------------------------------------------------------------------------------------------")

cat("(log2(GATA6 ratio)*",-normalvector[1]," + log2(NKX2-1 ratio)*",-normalvector[2],
  "+",intercept*normalvector[2],")\n\n",sep="")
cat("------------------------------------------------------------------------------------------------------------")

LCscore = function(gata,nkx,onpoint,normalvector){
	res = cbind(gata-onpoint[1],nkx-onpoint[2]) %*% normalvector 
	return(res)
}
```

#### 2.5 **Fig 2B**: 
Learning of the SVM on the training set of EBCs. The log2-trasnformed Em/Ad expression ratios of GATA6 (x-axis) and NKX2-1 (y-axis) detected in the EBCs of the training set were plotted. The SVM combined the Em/Ad of GATA6 and NKX2-1 of each sample and created a linear classifier. The solid line represents the decision boundary of this classifier, which reliably separates control (green dots) and LC (red dots) samples. Filled circles, correctly classified samples; open circles, wrongly classified samples. Right, box plot of the LC score on the training set of EBCs.

```{r,echo=FALSE,  fig.width=3.3, fig.height=3.3,fig.align='center'}

sel1 = intersect(which(EBC_mat[,"Batch"]=="Batch1"),
  	which(EBC_mat[,"DiseaseState"] %in% c("LC","Control")))
mind = min(decnew)
maxd = max(decnew)
colpal = colorRampPalette(c("red","#FF5050","light grey","green","green"))(200)
colpal = paste(colpal,"40",sep="")
plot(c(1,1),log="xy",
	xlim = 2^c(xmin,xmax),ylim = 2^c(xmin,xmax),
	xlab="Isoform ratio GATA6",ylab="Isoform ratio_NKX2-1",type="n")
points(2^(xnew[,1]),2^(xnew[,2]),pch=19,cex=pcex,
	col=colpal[floor(decnew/(maxd-mind)*99.99)+100])
points(2^gata[sel1],2^nkx[sel1],
	col=cancercolors[as.character(cancerstate[sel1])],
	pch=correctpch[correct[sel1]])
points(2^c(-10,10),2^gerade(c(-10,10)),col="black",type="l",lwd=2)
title("Fig. 2B Training set", cex = 0.7)

#LC Score for Batch1
sel1 = intersect(which(batch=="Batch1"),
                 which(diseasestate %in% c("Control","LC")))
Tra1<- boxplot(split(decisionvalues1[sel1],
              list(  factor(batch[sel1],levels="Batch1"),
                    factor(diseasestate[sel1],levels=c("Control","LC")))),
        col=c("dark green","dark red"),las=2, ylim = c(-15, 8),par(lwd=1.5), ylab='LC Score' )
abline(h = 0, col = "black", lwd = 2, lty= 2)
 text(c(NA,-10),"P<0.001",cex=0.8) 

title("Fig 2B LC scores in 
      training set", cex=0.7)

```


##### 2.5.1 **Values from box plots and statistics from fig 2B**
```{r,echo=FALSE}
##"Fig1C for Female-GATA6 Statistical test!")
mytableTra1 <- Tra1$stats
colnames(mytableTra1)<-Tra1$names

k2B1<- kruskal.test(Training$LC_Score ~ Training$DiseaseState)

mytableTra1a <- rbind(Tra1$n,mytableTra1)
Trai1_A3a <- rbind(mytableTra1a,k2B1$statistic,k2B1$parameter,k2B1$p.value)

rownames(Trai1_A3a)= c('N','min','lower quartile','median','upper quartile','max', 'X2','df', 'p-value')
colnames(Trai1_A3a) <- c("Ctrl", "LC")

cat("------------------------------------------------------------------------------------------------------------")
paste("Boxplot Values and Kruskall- Wallis Fig 2B male GATA6")
print(Trai1_A3a, digits= 3)
cat("------------------------------------------------------------------------------------------------------------")

```

#### 2.6 **Fig 2C**: 
External validation of the LC score. Left, the log2-trasnformed Em/Ad expression ratios of GATA6 and NKX2-1 detected in an independent set of blinded collected EBCs were plotted as in fig 2B. The SVM based classifier confirmed its discriminatory power between control and LC samples. Box plot of the LC score on the validation set of EBCs.


```{r echo=FALSE, fig.width=3.3, fig.height=3.3,fig.align='center'}
sel2 = intersect(which(EBC_mat[,"Batch"]=="Batch2"),
  	which(EBC_mat[,"DiseaseState"] %in% c("LC","Control")))
plot(c(1,1),log="xy",
	xlim = 2^c(xmin,xmax),ylim = 2^c(xmin,xmax),
	xlab="Isoform ratio GATA6",ylab="Isoform ratio_NKX2-1",type="n")
points(2^(xnew[,1]),2^(xnew[,2]),pch=19,cex=pcex,
	col=colpal[floor(decnew/(maxd-mind)*99.99)+100])
points(2^gata[sel2],2^nkx[sel2],
	col=cancercolors[as.character(cancerstate[sel2])], 
	pch=correctpch[correct[sel2]])
points(2^gata[sel2],2^nkx[sel2],
	col=cancercolors[as.character(cancerstate[sel2])], 
	pch=correctpch[correct[sel2]])
points(2^c(-10,10),2^gerade(c(-10,10)),col="black",type="l",lwd=2)
title("Fig. 2C External validation", cex = 0.7)

sel2 = intersect(which(batch=="Batch2"),
                 which(diseasestate %in% c("Control","LC")))
Tra2 <- boxplot(split(decisionvalues1[sel2],
              list(  factor(batch[sel2],levels="Batch2"),
                     factor(diseasestate[sel2],levels=c("Control","LC")))),
        col=c("dark green","dark red"),las=2, ylim = c(-15, 8),par(lwd=1.5), ylab='LC Score' )
abline(h = 0, col = "black", lwd = 2, lty= 2)
text(c(NA, -10), "P<0.001",cex=1.2)
title("Fig 2C LC scores
      external validation", cex=0.7)

```

##### 2.6.1 **Values from box plots and statistics from fig 2C**
```{r,echo=FALSE}
#extract the values from the Batch2 boxplot
mytableTra2 <- Tra2$stats
colnames(mytableTra2)<-Tra2$names

mytableTra2a<- rbind(Tra2$n,Tra2$stats)

k2B2<- kruskal.test(Validation$LC_Score ~ Validation$DiseaseState)

Vali2_2C <- rbind(mytableTra2a,k2B2$statistic,k2B2$parameter,k2B2$p.value)

rownames(Vali2_2C)= c('N','min','lower quartile','median','upper quartile','max', 'X2','df', 'p-value')
colnames(Vali2_2C) <- c("Ctrl", "LC")

cat("------------------------------------------------------------------------------------------------------------")
paste("Boxplot Values and Kruskall- Wallis Fig 2C External validation")
print(Vali2_2C, digits= 3)

```


#### 2.7 **Fig 2D**: 
ROC analysis confirmed the increase in performance of the LC score based classification on the validation set of EBCs

```{r,  echo=FALSE}
### ROC analysis for the Validation Set 
sel2 = intersect(which(mat[,"Batch"]=="Batch2"),
                 which(mat[,"DiseaseState"] %in% c("LC","Control")))
print(table(cancerstate[sel2],pred[sel2],dnn=c("truth","prediction")))

pred1 = prediction(-gata[sel2],cancerstate[sel2])
perf1roc = performance(pred1,measure = "tpr", x.measure = "fpr")
perf1prec = performance(pred1,measure = "sens", x.measure = "fpr")
perf1auc = performance(pred1,measure = "auc")@y.values[[1]]

pred2 = prediction(-nkx[sel2],cancerstate[sel2])
perf2roc = performance(pred2,measure = "tpr", x.measure = "fpr")
perf2prec = performance(pred2,measure = "sens", x.measure = "fpr")
perf2auc = performance(pred2,measure = "auc")@y.values[[1]]

pred3 = prediction(-decisionvalues_train[sel2],c(1,2)[(cancerstate[sel2]=="LC")+1])
perf3roc = performance(pred3,measure = "tpr", x.measure = "fpr")
perf3prec= performance(pred3,measure = "sens", x.measure = "fpr")
perf3auc = performance(pred3,measure = "auc")@y.values[[1]]

AUG_External <- rbind(perf1auc,perf2auc,perf3auc)
rownames(AUG_External) =c("GATA6", "NKX2-1", "LC score")
colnames(AUG_External) = "AUC"
cat("------------------------------------------------------------------------------------------------------------")
cat("Area Under the Curve (AUG)")
print (AUG_External,digits= 3)


```

#### 2.7 **Fig 2D**: 
ROC analysis confirmed the increase in performance of the LC score based classification on the validation set of EBCs (black line) over a classification relying only on Em/Ad expression ratios of GATA6 (pink line) or NKX2-1 (blue line). The orange diamond represents the "point of operation" (performance) of the SVM classifier.

```{r,  echo=FALSE,fig.width=4, fig.height=4,fig.align='center'}
xlims = c(0,0.4)
ylims = c(0,1)
plot(perf1roc,spread.estimate="stderror",col="pink",lwd=3,ylim=ylims,xlim=xlims,
  spread.scale=2, show.spread.at=c(),main="ROC curve Validation Set")
plot(perf2roc,spread.estimate="stderror",add=T,col="light blue",lwd=3)
plot(perf3roc,spread.estimate="stderror",add=T,col="black",lwd=3)

legend("bottomright",legend=c("GATA6","NKX2-1","LC score"),
  pch=19,col=c("pink","light blue","black"))
tabl =  table(c("normal","LC")[(decisionvalues_train[sel2] <= -0.5)+1],cancerstate[sel2])
spec = tabl["normal","normal"]/(sum(tabl[,"normal"]))
sens = tabl["LC","LC"]/(sum(tabl[,"LC"]))
points(1-spec,sens,pch=18,col="orange",cex=2)
points(1-spec,sens,pch=5,col="black",cex=1.4,lwd=2)

```


#### 2.8 **Fig 2E**:
Performance of the LC score on the validation set of EBCs. PPV, prospective predictive value; NPV, negative predictive value; TPR, true positive rate or sensitivity; TNR, true negative rate or specificity.

```{r,  echo=FALSE}
## Performance of classifier of the Validation Set!!
sel2 = intersect(which(batch=="Batch2"),
                 which(diseasestate %in% c("Control","LC")))

valtabl = table(cancerstate[sel2],pred[sel2],dnn=c("truth","prediction"))
accuracy = (valtabl["normal","normal"]+valtabl["LC","LC"])/sum(valtabl)
sensitivity = valtabl["LC","LC"]/sum(valtabl["LC",])
specificity = valtabl["normal","normal"]/sum(valtabl["normal",])
ppv = valtabl["LC","LC"]/sum(valtabl[,"LC"])
npv = valtabl["normal","normal"]/sum(valtabl[,"normal"])

valida_external <- rbind(ppv,npv,sensitivity,specificity,accuracy)
colnames(valida_external) ="LC Score performance"
cat("------------------------------------------------------------------------------------------------------------")
cat("\nPerformance of classifier on validation set:\n")
print(valida_external, digits= 3)

write.table(valida_external, file="Figure1E_LC_Score_performance.txt",dec=".",sep="\t",col.names=T,row.names=F)

```

### 3. **Figure 3**: LC score can be used in EBCs for diagnosis of LC at early stages

#### 3.1 **Fig 3A**: Box plot from never smokers (NS), previous smokers (PS) and current smokers (CS)

```{r,  echo=FALSE,fig.width=4, fig.height=4,fig.align='center'}
sel_smok = intersect(which(EBC_mat$Smoking %in% c("NS","PS","CS")),
      which(EBC_mat$DiseaseState %in% c("Control","LC")))


SMO<- boxplot(split(decisionvalues1[sel_smok],
    list(  factor(diseasestate[sel_smok],levels=c("Control","LC")),
  		factor(EBC_mat$Smoking[sel_smok],levels=c("NS","PS","CS")))),las=2, yaxt='n', ann=FALSE, ylim = c(-6, 7), par(lwd=1.5),ylab='LC Score')
axis(side=2, at=c(-6, -3, 0, 3, 6), las=2) 
abline(h = 0, col = "black", lwd = 2, lty= 2)
title("Fig 3A Smoking status in
      Control and LC patients", cex=0.7)
```


##### 3.1.1 **Values from box plots and statistics of fig 3A**
```{r,echo=FALSE,fig.width=4, fig.height=4,fig.align='center'}
##"Fig1C for Female-GATA6 Statistical test!")

mytable_SMO <- SMO$stats
colnames(mytable_SMO)<-SMO$names
mytable_SMOa <- rbind(SMO$n,mytable_SMO)

colnames(mytable_SMOa) <- c( "Ctrl_NS", "LC_NS", "Ctrl_PS", "LC_PS", "Ctrl_CS", "LC_CS")
Mulf_smok <- aov(decisionvalues1[sel_smok] ~ diseasestate[sel_smok]*Smoking[sel_smok])

Mulf_smok1<- summary(Mulf_smok)
tudSMO<-  TukeyHSD(Mulf_smok)
rownames(mytable_SMOa)= c('N','min','lower quartile','median','upper quartile','max')
cat("------------------------------------------------------------------------------------------------------------")
paste("Boxplot Values Fig 3A LC Score Smoking Status")
print(mytable_SMOa, digits= 3)

paste("ANOVA Fig 3A LC Score Smoking Status")
Mulf_smok1
paste("TUKEY HSD Fig 3A LC Score Smoking Status")
print(tudSMO, digits= 5)
```


#### 3.2 **Fig 3B**: 
Box plot of the LC scores detected in EBCs from Ctrl, non-small cell lung cancer (NSCLC) and small cell lung cancer patients

```{r, echo=FALSE, fig.width=4, fig.height=4,fig.align='center'}
sel_hist = which(EBC_mat[,"DiseaseState"] %in% c("LC","Control"))
D3<- boxplot(decisionvalues1[sel_hist] ~ histology2, axes=TRUE, ylab=' LC Score',  par(lwd=1.5), las=1, yaxt='n', ann=FALSE, cex.names=1, na.rm = TRUE,  ylim = c(-11, 7.5), yaxs = "i")
axis(side=2, at=c(-9, -6,-3, 0, 3,6), las=2) 
abline(h = 0, col = "black", lwd = 2, lty= 2)
title("Fig. 3B for histology", cex = 0.7)
```

##### 3.2.1 **Values from box plots and statistics of fig 3B**
```{r,echo=FALSE,eval=TRUE}
# Fig 3B LC Score for Sctr, NSCLC, SCLC
mytableD3 <- D3$stats
colnames(mytableD3)<-D3$names

summary(f3d_stat <- aov(EBC_mat_LC_Score$LC_Score ~ EBC_mat_LC_Score$Histology2, data=EBC_mat_LC_Score))
D3suma<- summary(f3d_stat)
tu1d3 <- TukeyHSD(f3d_stat)

mytableD3a <- rbind(D3$n,mytableD3)
rownames(mytableD3a)<-c("N", 'min','lower quartile','median','upper quartile','max')

cat("------------------------------------------------------------------------------------------------------------")
paste("Boxplot Values Fig 3B LC Score in diff. Histology")
print(mytableD3a, digits= 3)
paste("ANOVA Fig 3A LC Score in diff. Histology")
D3suma
paste("TUKEY HSD Fig 3A LC Score in diff. Histology")
print(tu1d3, digits= 5)
```

#### 3.3 **Fig 3C**:
Box plot of the LC scores detected in EBCs from Ctrl and LC patients of stage I, II; III and IV. Patients were staged according to the TNM Classification (UICC, 7th edition)

```{r echo=FALSE,fig.width=5, fig.height=5,fig.align='center'}
grade_EBC = as.character(EBC_mat_LC_Score[,"TumorStage2"])

E3<- boxplot(LC_Score ~ grade_EBC, axes=TRUE, ylab=' LC Score', data= EBC_mat_LC_Score, par(lwd=1.5), names = c("Ctrl", "I", "II", "III", "IV"),  las=1, yaxt='n', ann=FALSE, cex.names=1, na.rm = TRUE,  ylim = c(-11, 7.5), yaxs = "i")
axis(side=2, at=c(-9, -6,-3, 0, 3,6), las=2) 
abline(h = 0, col = "black", lwd = 2, lty= 2)
title("Fig. 3C LC Score in diff. Tumor stage", cex = 0.7)
```

##### 3.3.1 **Values from box plots and statistics of fig 3C**
```{r,echo=FALSE}
# Fig 3B LC Score for Sctr, NSCLC, SCLC
## Fig.3C_LC_Score at different Lung Cancer Grades
mytableE3 <- E3$stats
colnames(mytableE3)<-E3$names
mytableE3a <- rbind(E3$n,mytableE3)


f3C_stat <- aov(EBC_mat_LC_Score$LC_Score ~ EBC_mat_LC_Score$TumorStage2, data=EBC_mat_LC_Score)
E3_sumary <- summary(f3C_stat)
tu1d1 <- TukeyHSD(f3C_stat)
cat("------------------------------------------------------------------------------------------------------------")
paste("Boxplot Values Fig 3B LC Score in diff. Histology")
print(mytableE3a, digits= 3)
paste("ANOVA Fig 3A LC Score in diff. Histology")
E3_sumary
paste("TUKEY HSD Fig 3A LC Score in diff. Histology")
print(tu1d1, digits= 5)
```


### Expanded view tables

#### **Table EV1**: Five-number summaries of box plots and results of statistical significance tests
+ the EV1  table contains the results from Fig 1B, Fig 1C, Fig 2A, Fig 2B, and	Fig 2C. The file conatin the box plot values and the X^2, degree of freedom (d) and P value from the kruskal.test. All information is saved  in one TXT file:

##### **EV1 output txt file**
+ EV1_Table_Values_Box_Plot_Statitics.txt

```{r,echo=FALSE}
#Figure1B Gata6 in FFPE
mytableA <- A$stats
colnames(mytableA)<-A$names
rownames(mytableA)<-c('min','lower quartile','median','upper quartile','max')
k1<- kruskal.test(FFPE_mat$Ratio_GATA6~FFPE_mat$DiseaseState)

mytable <- rbind(A$n,mytableA)
B1a <- rbind(mytable,k1$statistic,k1$parameter,k1$p.value)

Values_boxplot_GATA6<- c("N_GATA6_Fig1b", 'min','lower quartile','median','upper quartile','max', "Chi-squared","df","p-Value_KW")
B1<- cbind(Values_boxplot_GATA6,B1a)
colnames(B1) <- c("Parameter", "Ctrl", "LC")

# Figure 1B NKX2-1
mytableB <- B$stats
colnames(mytableB)<-B$names
rownames(mytableB)<-c('min','lower quartile','median','upper quartile','max')
paste("Statistical test NKX2-1 Fig1B!")

k2<- kruskal.test(FFPE_mat$Ratio_NKX2_1~FFPE_mat$DiseaseState)

mytableBa <- rbind(B$n,mytableB)
B2a <- rbind(mytableBa,k2$statistic, k2$parameter,k2$p.value)

Values_boxplot_NKX2_1 <- c("N_NKX2_1_Fig1b", 'min','lower quartile','median','upper quartile','max',"Chi-squared","df", "p-Value_KW")
B2 <- cbind(Values_boxplot_NKX2_1,B2a)
colnames(B2) <- c("Parameter", "Ctrl", "LC")

#Fig1C_GERMANY_GATA6
mytableC1 <- C1$stats
colnames(mytableC1)<-C1$names
rownames(mytableC1)<-c('min','lower quartile','median','upper quartile','max')
paste("Fig1C_Stati. summary for GER-GATA6, Statis test")
k3<- kruskal.test(Ger$Ratio_GATA6 ~ Ger$DiseaseState)

mytableC1a <- rbind(C1$n,mytableC1)

C1a <- rbind(mytableC1a,k3$statistic,k3$parameter,k3$p.value)
Values_boxplot_GATA6_GER<- c("N_GATA6_GER", 'min_GATA6_GER','lower quartile','median','upper quartile','max', "Chi-squared", "df", "p-Value_KW")
C1<- cbind(Values_boxplot_GATA6_GER,C1a)
colnames(C1) <- c("Parameter", "Ctrl", "LC")

#Figure 1C_Mexico_GATA6
mytableC3 <- C3$stats
colnames(mytableC3)<-C3$names
rownames(mytableC3)<-c('min','lower quartile','median','upper quartile','max')

k5<- kruskal.test(Mex$Ratio_GATA6 ~ Mex$DiseaseState)

mytableC3 <- rbind(C3$n,mytableC3)

C3a <- rbind(mytableC3,k5$statistic,k5$parameter,k5$p.value)
Values_boxplot_GATA6_MEX<- c("N_GATA6_Mex", 'min_GATA6','lower quartile','median','upper quartile','max',"Chi-squared", "df", "p-Value_KW")
C3<- cbind(Values_boxplot_GATA6_MEX,C3a)
colnames(C3) <- c("Parameter", "Ctrl", "LC")

#Figure 1C_Female_GATA6
mytableC5 <- C5$stats
colnames(mytableC5)<-C5$names
rownames(mytableC5)<-c('min','lower quartile','median','upper quartile','max')
paste("Fig1C for Female-GATA6 Statistical test!")

k7<- kruskal.test(female$Ratio_GATA6 ~ female$DiseaseState)

mytableC5 <- rbind(C5$n,mytableC5)

C5a <- rbind(mytableC5,k7$statistic,k7$parameter,k7$p.value)
Values_boxplot_GATA6_Female<- c("N_GATA6_F", 'min_GATA6','lower quartile','median','upper quartile','max', "Chi-squared", "df", "p-Value_KW")
C5<- cbind(Values_boxplot_GATA6_Female,C5a)
colnames(C5) <- c("Parameter", "Ctrl", "LC")

#Figure 1C_Male_GATA6
paste("Fig1C Stati Summaryfor Male-GATA6!")
mytableC7 <- C7$stats
colnames(mytableC7)<-C7$names
rownames(mytableC7)<-c('min','lower quartile','median','upper quartile','max')

paste("Fig1C for Male-GATA6, Statistical test!")
k9<- kruskal.test(male$Ratio_GATA6 ~ male$DiseaseState)

mytableC7a <- rbind(C7$n,mytableC7)
C7a <- rbind(mytableC7a,k9$statistic,k9$parameter,k9$p.value)
Values_boxplot_GATA6_Male<- c("N_GATA6_M", 'min_GATA6','lower quartile','median','upper quartile','max', "Chi-squared", "df","p-Value_KW")
C7<- cbind(Values_boxplot_GATA6_Male,C7a)
colnames(C7) <- c("Parameter", "Ctrl", "LC")

#Fig1C_GERMANY_NKX2_1
mytableC2 <- C2$stats
colnames(mytableC2)<-C2$names
rownames(mytableC2)<-c('min','lower quartile','median','upper quartile','max')

k4 <- kruskal.test(Ger$Ratio_NKX2_1 ~ Ger$DiseaseState)

mytableC2 <- rbind(C2$n,mytableC2)

C2a <- rbind(mytableC2,k4$statistic,k4$parameter,k4$p.value)
Values_boxplot_NKX2_1_GER<- c("N_NKX2_1_GER", 'min_NKX2_1','lower quartile','median','upper quartile','max', "Chi-squared", "df", "p-Value_KW")
C2<- cbind(Values_boxplot_NKX2_1_GER,C2a)
colnames(C2) <- c("Parameter", "Ctrl", "LC")

#Figure 1C_Mexico_NKX2_1
paste("Fig1C_Stati. summary for MEX-NKX2-1!")
mytableC4 <- C4$stats
colnames(mytableC4)<-C4$names
rownames(mytableC4)<-c('min','lower quartile','median','upper quartile','max')
paste("Fig1C_Stati. summary for MEX-NKX2-1!")

k6<- kruskal.test(Mex$Ratio_NKX2_1 ~Mex$DiseaseState)

mytableC4 <- rbind(C4$n,mytableC4)
C4a <- rbind(mytableC4,k6$statistic,k6$parameter,k6$p.value)
Values_boxplot_NKX2_1_MEX<- c("N_NKX2_1_Mex", 'min_NKX2_1_MEX','lower quartile','median','upper quartile','max', "Chi-squared", "df","p-Value_KW")
C4<- cbind(Values_boxplot_NKX2_1_MEX,C4a)
colnames(C4) <- c("Parameter", "Ctrl", "LC")

#Fig 1C NKX2_1 for female
mytableC6 <- C6$stats
colnames(mytableC6)<-C6$names
rownames(mytableC6)<-c('min','lower quartile','median','upper quartile','max')

k8<- kruskal.test(female$Ratio_NKX2_1 ~ female$DiseaseState)

mytableC6a <- rbind(C6$n,mytableC6)

C6a <- rbind(mytableC6a,k8$statistic,k8$parameter,k8$p.value)
Values_boxplot_NKX2_1_Female<- c("N_NKX2_1_F", 'min_NKX2_1','lower quartile','median','upper quartile','max', "Chi-squared", "df","p-Value_KW")
C6<- cbind(Values_boxplot_NKX2_1_Female,C6a)
colnames(C6) <- c("Parameter", "Ctrl", "LC")


#Figure 1C_Male_NKX2_1
mytableC8 <- C8$stats
colnames(mytableC8)<-C8$names
rownames(mytableC8)<-c('min','lower quartile','median','upper quartile','max')

k10<- kruskal.test(female$Ratio_NKX2_1 ~ female$DiseaseState)

mytableC8a <- rbind(C8$n,mytableC8)

C8a <- rbind(mytableC8a,k10$statistic,k10$parameter,k10$p.value)
Values_boxplot_NKX2_1_Male<- c("N_NKX2_1_M",'min_NKX2_1','lower quartile','median','upper quartile','max', "Chi-squared", "df","p-Value_KW")
C8 <- cbind(Values_boxplot_NKX2_1_Male,C8a)
colnames(C8) <- c("Parameter", "Ctrl", "LC")


# Fig. 2A 
mytableC22 <- C22$stats
colnames(mytableC22)<-C22$names
rownames(mytableC22)<-c('min','lower quartile','median','upper quartile','max')

kC22<- kruskal.test(C22_Batch1$Ratio_GATA6 ~ C22_Batch1$DiseaseState)

mytableC22a <- rbind(C22$n,mytableC22)
C22a <- rbind(mytableC22a,kC22$statistic,kC22$parameter,kC22$p.value)
Values_boxplot_GATA6_EBC<- c("N_GATA6_EBC",'min_GATA6_EBC','lower quartile','median','upper quartile','max', "Chi-squared", "df", "p-Value_KW")
C22 <- cbind(Values_boxplot_GATA6_EBC,C22a)
colnames(C22) <- c("Parameter", "Ctrl", "LC")


paste("Fig2A Ratio-NKX2-1 in EBC!")
mytableC23 <- C23$stats
colnames(mytableC23)<-C23$names
rownames(mytableC23)<-c('min','lower quartile','median','upper quartile','max')

mytableC23 <- rbind(C23$n,mytableC23)

C23a <- rbind(mytableC23,kC23$statistic,kC23$parameter,kC23$p.value)

Values_boxplot_NKX2_1_EBC<- c("N_NKX2_1_EBC", 'min','lower quartile','median','upper quartile','max', "Chi-squared", "df","p-Value_KW")
C23 <- cbind(Values_boxplot_NKX2_1_EBC,C23a)
colnames(C23) <- c("Parameter", "Ctrl", "LC")


#LC_Score_2B_training_
mytableTra1 <- Tra1$stats
colnames(mytableTra1)<-Tra1$names
rownames(mytableTra1)<-c('min','lower quartile','median','upper quartile','max')
mytableTra1 <- rbind(Tra1$n,mytableTra1)
k2B1<- kruskal.test(Training$LC_Score ~ Training$DiseaseState)
Trai1_A3a <- rbind(mytableTra1,k2B1$statistic,k2B1$parameter,k2B1$p.value)

Values_boxplot_LC_Score_EBC <- c("N_LC_Sco_EBC", 'min_NKX2_1','lower quartile','median','upper quartile','max', "Chi-squared", "df","p-Value_KW")
Tra1_A3ab <- cbind(Values_boxplot_LC_Score_EBC,Trai1_A3a)
colnames(Tra1_A3ab) <- c("Parameter", "Ctrl", "LC")


#extract the values from the Batch2 boxplot

# extract values from Batch1_LC_scores
mytableTra2 <- Tra2$stats
colnames(mytableTra2)<-Tra2$names
rownames(mytableTra2)<-c('min','lower quartile','median','upper quartile','max')

k2B2<- kruskal.test(Validation$LC_Score ~ Validation$DiseaseState)

Vali2_2C <- rbind(mytableTra2,k2B2$statistic,k2B2$parameter,k2B2$p.value)
Vali2_2Cc <- rbind(Tra2$n, Vali2_2C)

Values_boxplot_LC_Score_EBC_batch2 <- c("N_LC_Sco_EBC_Vali", 'min_NKX2_1','lower quartile','median','upper quartile','max', "Chi-squared", "df","p-Value_KW")
Vali_2Cc1 <- cbind(Values_boxplot_LC_Score_EBC_batch2,Vali2_2Cc)
colnames(Vali_2Cc1) <- c("Parameter", "Ctrl", "LC")


FFPE_mat_valu <- rbind(B1,B2,C1,C3,C5,C7,C2,C4,C6,C8)
EV1 <- rbind(B1,B2,C1,C3,C5,C7,C2,C4,C6,C8,C22,C23,Tra1_A3ab,Vali_2Cc1)

write.table(EV1, file="EV1_Table_Values_Box_Plot_Statitics.txt",dec=".",sep="\t",col.names=T,row.names=F)


```


#### **Table EV2**: Five-number summaries of box plots and results of statistical significance tests.
+ the EV2 table contains the results of Fig 1D, 3B, and 3C, from each figure 3 TXT files are produced in this part of the Script:

##### **Fig 1D output txt files**
+ Fig1D_GATA6_NKX2_1_VAlues_Box_Plot.txt , contains the box plot values from GATA6 and NKX2_1
+ Fig.1D_GATA6_ANOVA.txt, contains the ANOVA output results for GATA6
+ Fig.1D_NKX2_1_ANOVA.txt, contains the ANOVA output results for NKX2_1
+ Fig.1D_GATA6_TUKEY.txt, contains the results from the TUKEY_HSD test for GATA6 
+ Fig.1D_NKX2_1_TUKEY.txt, contains the results from the TUKEY_HSD test for NKX2_1

##### **Fig 3B output txt files**
+ Fig3B_LC_Score_cancer_types_Values_Boxplot.txt, contains the box plot values from LC score all data
+ Fig.3B_ANOVA.txt, contains the ANOVA output results for LC score
+ Fig3B_TukeyHSD_cancer_types.txt, contains the results from the TUKEY_HSD test for LC score

##### **Fig 3C output txt files**
+ Fig3C_LC_Score_cancerStage_Values_Boxplot.txt, contains the box plot values from LC score all data for LC stage
+ Fig.3C_ANOVA.txt, contains the ANOVA output results for LC score for LC stage
+ Fig3C_TukeyHSD_cancer_types.txt, contains the results from the TUKEY_HSD test for LC score


```{r, echo=FALSE}
##FIGURE 1D_GATA6_Grades
mytableD1 <- D1$stats
colnames(mytableD1)<- D1$names
rownames(mytableD1)<-c('min','lower quartile','median','upper quartile','max')

mytableD1 <- D1$stats
colnames(mytableD1)<-D1$names
rownames(mytableD1)<-c('min','lower quartile','median','upper quartile','max')
mytableD1a <- rbind(D1$n,mytableD1)
Values_boxplot_GATA6_1D<- c("N_GATA6_Fig1D", 'min','lower quartile','median','upper quartile','max')
D1a <- cbind(Values_boxplot_GATA6_1D,mytableD1a)
colnames(D1a) <- c("Parameter", "Ctrl", "I", "II", "III","IV")

D2s_gata<- summary(FFPE_mat_d_stat <- aov(gata_FFPE~grade + grade, data=FFPE_mat))
temp1D <- TukeyHSD(FFPE_mat_d_stat, "grade")

result <-data.frame(temp1D$grade)
categories <- c("I-ctrl", "II-ctrl","III-ctrl", "IV-ctrl", "II-I", "III-I", "IV-I", "III-II", "IV-II", "IV-III")
result_Tu1D <- cbind(categories, result$p.adj)
colnames(result_Tu1D)<- c("Ratio_GATA6*Grade Fig_1D", "TukeyHSD_p.adj")

##FIGURE 1D_NKX2_1_Grades
mytableD2 <- D2$stats
colnames(mytableD2)<-D2$names
rownames(mytableD2)<-c('min','lower quartile','median','upper quartile','max')
mytableD2 <- D2$stats
colnames(mytableD2)<-D2$names
rownames(mytableD2)<-c('min','lower quartile','median','upper quartile','max')

mytableD2a <- rbind(D2$n,mytableD2)
Values_boxplot_NKX2_1_1D<- c("N_NKX2_1_Fig1D", 'min','lower quartile','median','upper quartile','max')
D2a <- cbind(Values_boxplot_NKX2_1_1D,mytableD2a)
colnames(D2a) <- c("Parameter", "Ctrl", "I", "II", "III", "IV")

FFPE_mat_d_statD2 <- aov(nkx2_1_FFPE~grade + grade, data=FFPE_mat)

D2s_nkx<- summary(FFPE_mat_d_statD2)
tu1d2<- TukeyHSD(FFPE_mat_d_statD2)
result1D <-data.frame(tu1d2$grade)
categories <- c("I-ctrl", "II-ctrl","III-ctrl", "IV-ctrl", "II-I", "III-I", "IV-I", "III-II", "IV-II", "IV-III")
result_Tu2D <- cbind(categories, result1D$p.adj)
colnames(result_Tu2D)<- c("Ratio_NKX2_1*Grade Fig_1D", "TukeyHSD_p.adj")

D12D <- rbind(D1a, D2a)

write.table(D12D, file="Fig1D_GATA6_NKX2_1_VAlues_Box_Plot.txt",dec=".",sep="\t",col.names=T,row.names=F)
capture.output(D2s_gata,file="Fig.1D_GATA6_ANOVA.txt")
capture.output(D2s_nkx,file="Fig.1D_NKX2_1_ANOVA.txt")
write.table(result_Tu1D, file="Fig.1D_GATA6_TUKEY.txt",dec=".",sep="\t",col.names=T,row.names=F)
write.table(result_Tu2D, file="Fig.1D_NKX2_1_TUKEY.txt",dec=".",sep="\t",col.names=T,row.names=F)


# Fig 3B LC Score for Sctr, NSCLC, SCLC
#("Stati summary Fig 3B")
mytableD3 <- D3$stats
colnames(mytableD3)<-D3$names
rownames(mytableD3)<-c('min','lower quartile','median','upper quartile','max')

mytableD3a <- rbind(D3$n,mytableD3)

f3d_stat <- aov(EBC_mat_LC_Score$LC_Score ~ EBC_mat_LC_Score$Histology2, data=EBC_mat_LC_Score)
D3suma <- summary(f3d_stat)
tu1d3 <- TukeyHSD(f3d_stat)


Values_boxplot_LC_Score_3B<- c("N_LC_Score_Fig3B", 'min','lower quartile','median','upper quartile','max')
D3b <- cbind(Values_boxplot_LC_Score_3B,mytableD3a)
colnames(D3b) <- c("Parameter", "Control", "NSCLC", "SCLC")


write.table(D3b, file="Fig3B_LC_Score_cancer_types_Values_Boxplot.txt",dec=".",sep="\t",col.names=T,row.names=F)
capture.output(D3suma,file="Fig.3B_ANOVA.txt")
capture.output(tu1d3,file="Fig3B_TukeyHSD_cancer_types.txt")

# Fig. 3C
## Fig.3C_LC_Score at different Lung Cancer Grades
mytableE3 <- E3$stats
colnames(mytableE3)<-E3$names
rownames(mytableE3)<-c('min','lower quartile','median','upper quartile','max')

mytableE3a <- rbind(E3$n,mytableE3)

Values_boxplot_LC_Score_3C<- c("N_LC_Score_Fig3C", 'min','lower quartile','median','upper quartile','max')
E3c <- cbind(Values_boxplot_LC_Score_3C,mytableE3a)
colnames(E3c) <- c("Parameter", "Ctr", "I", "II", "III", "IV")

#paste("Fig3C  LC Score, ANOVA follow by a TukeyHSD test, compating statistical differences of the ctrl to the LC grades !")


f3C_stat <- aov(EBC_mat_LC_Score$LC_Score ~ EBC_mat_LC_Score$TumorStage2, data=EBC_mat_LC_Score)
E3_sumary <- summary(f3C_stat)
tu1d1 <- TukeyHSD(f3C_stat)

write.table(E3c, file="Fig3C_LC_Score_cancerStage_Values_Boxplot.txt",dec=".",sep="\t",col.names=T,row.names=F)
capture.output(E3_sumary,file="Fig.3C_ANOVA.txt")
capture.output(tu1d1,file="Fig3C_TukeyHSD_cancer_types.txt")
```


## Table EV3: Five-number summaries of box plots and results of statistical significance tests.
+ Here we wanted to show the values and statistics showed in figure 3A related to the LC Score of different smokers ever smokers (NS), previous smokers (PS) and current smokers (CS). In general there is a significant different between ctrl and LC in each group, but not different among ctrl or LC smokers from different smoking status. In this part, we wanted to saved the information from the table in 3 TXT files:

+ EV3_Fig3A_LC_Smoking_Status_VAlues_Boxplot.txt, contains the box plot values

+ EV3_Fig3A_TukeyHSD_smok.txt, contains the results from the TUKEY_HSD test.

```{r,  echo=FALSE}
mytable_SMO <- SMO$stats
colnames(mytable_SMO)<-SMO$names
rownames(mytable_SMO)<-c('min','lower quartile','median','upper quartile','max')

mytable_SMO <- rbind(SMO$n,mytable_SMO)

Values_boxplot_LC_Score_3A <- c("N_LC_Score_Fig3A", 'min','lower quartile','median','upper quartile','max')
C3c <- cbind(Values_boxplot_LC_Score_3A,mytable_SMO)
colnames(C3c) <- c("Parameter", "Ctrl_NS", "LC_NS", "Ctrl_PS", "LC_PS", "Ctrl_CS", "LC_CS")

Mulf_smok <- aov(decisionvalues1[sel_smok] ~ diseasestate[sel_smok]*Smoking[sel_smok])

Mulf_smok1<- summary(Mulf_smok)
tudSMO<-  TukeyHSD(Mulf_smok)


write.table(C3c, file="EV3_Fig3A_LC_Smoking_Status_VAlues_Boxplot.txt",dec=".",sep="\t",col.names=T,row.names=F)
capture.output(Mulf_smok1,file="EV3_Fig.3A_ANOVA_Mulfactorial.txt")
capture.output(tudSMO,file="EV3_Fig3A_TukeyHSD_smok.txt")

```


# Table EV4: LC performance validation for different subsampling of the control and LC patients.
+ Here we wanted to see , how the LC performance validation parameters differ by taken sub-population of different LC patients. In the R Script showed in details how the Sensitivity , Specificity , ppv and pnv were calculated. The result is saved one TXT file: 

#### **EV4 output txt files**
+ Performance_Qualty.txt

```{r,  echo=FALSE}

# Performance of classifier of the Validation Set!!
sel2 = intersect(which(batch=="Batch2"),
                 which(diseasestate %in% c("Control","LC")))

#cat("\nPerformance of classifier on new data:\n")
valtabl = table(cancerstate[sel2],pred[sel2],dnn=c("truth","prediction"))
accuracy = (valtabl["normal","normal"]+valtabl["LC","LC"])/sum(valtabl)
sensitivity = valtabl["LC","LC"]/sum(valtabl["LC",])
specificity = valtabl["normal","normal"]/sum(valtabl["normal",])
ppv = valtabl["LC","LC"]/sum(valtabl[,"LC"])
npv = valtabl["normal","normal"]/sum(valtabl[,"normal"])

valida_external <- rbind(ppv,npv,sensitivity,specificity,accuracy)
colnames(valida_external) ="External_validation"


##Control only Healthy vs LC from Validation set
sel2_1 = intersect(which(batch=="Batch2"),
                 which(diseasestate2 %in% c("Control","LC")))

#cat("\nPerformance of classifier on controly only healthy vs LC batch2:\n")
valtabl_1 = table(cancerstate[sel2_1],pred[sel2_1],dnn=c("truth","prediction"))
accuracy_1 = (valtabl_1["normal","normal"]+valtabl_1["LC","LC"])/sum(valtabl_1)
sensitivity_1 = valtabl_1["LC","LC"]/sum(valtabl_1["LC",])
specificity_1 = valtabl_1["normal","normal"]/sum(valtabl_1["normal",])
ppv_1 = valtabl_1["LC","LC"]/sum(valtabl_1[,"LC"])
npv_1 = valtabl_1["normal","normal"]/sum(valtabl_1[,"normal"])

valida_external_1 <- rbind(ppv_1,npv_1,sensitivity_1,specificity_1,accuracy_1)
colnames(valida_external_1) ="Control_only_healhy_vs_LC_validation"

##Control vs LC from Validation set

sel2_2_2 = intersect(which(batch=="Batch2"),
                    which(Smoking %in% c("PS","CS")))


#cat("\nPerformance of classifier on controly only healthy vs LC batch2:\n")
valtabl_2 = table(cancerstate[sel2_2_2],pred[sel2_2_2],dnn=c("truth","prediction"))
accuracy_2 = (valtabl_2["normal","normal"]+valtabl_2["LC","LC"])/sum(valtabl_2)
sensitivity_2 = valtabl_2["LC","LC"]/sum(valtabl_2["LC",])
specificity_2 = valtabl_2["normal","normal"]/sum(valtabl_2["normal",])
ppv_2 = valtabl_2["LC","LC"]/sum(valtabl_2[,"LC"])
npv_2 = valtabl_2["normal","normal"]/sum(valtabl_2[,"normal"])

valida_external_2 <- rbind(ppv_2,npv_2,sensitivity_2,specificity_2,accuracy_2)
colnames(valida_external_2) ="Control_only_healhy_vs_LC_PS_CS_validation"


##Controls vs NS from Validation set


sel2_2b = intersect(which(batch=="Batch2"),
                    which(Smoking=="NS"))

#cat("\nPerformance of classifier on controly only PC_CS LC ALL Data:\n")
valtabl_2_2 = table(cancerstate[sel2_2b],pred[sel2_2b],dnn=c("truth","prediction"))

accuracy_2_2 = (valtabl_2_2["normal","normal"]+valtabl_2_2["LC","LC"])/sum(valtabl_2_2)
sensitivity_2_2 = valtabl_2_2["LC","LC"]/sum(valtabl_2_2["LC",])
specificity_2_2 = valtabl_2_2["normal","normal"]/sum(valtabl_2_2["normal",])
ppv_2_2 = valtabl_2_2["LC","LC"]/sum(valtabl_2_2[,"LC"])
npv_2_2 = valtabl_2_2["normal","normal"]/sum(valtabl_2_2[,"normal"])

valida_external_2_2 <- rbind(ppv_2_2,npv_2_2,sensitivity_2_2,specificity_2_2,accuracy_2_2)
colnames(valida_external_2_2) ="Control_vs_LC_NS_Vali"

##Control_vs_NO_Repeated_Batch2


sel2_3c = intersect(which(EBC_mat[,"Batch"]=="Batch2"),
                 which(EBC_mat[,"Possible_repeted"]=="NO"))


#cat("\nPerformance of classifier on controly only PC_CS LC ALL Data:\n")
valtabl_2_3c = table(cancerstate[sel2_3c],pred[sel2_3c],dnn=c("truth","prediction"))

accuracy_2_3c = (valtabl_2_3c["normal","normal"]+valtabl_2_3c["LC","LC"])/sum(valtabl_2_3c)
sensitivity_2_3c = valtabl_2_3c["LC","LC"]/sum(valtabl_2_3c["LC",])
specificity_2_3c = valtabl_2_3c["normal","normal"]/sum(valtabl_2_3c["normal",])
ppv_2_3c = valtabl_2_3c["LC","LC"]/sum(valtabl_2_3c[,"LC"])
npv_2_3c = valtabl_2_3c["normal","normal"]/sum(valtabl_2_3c[,"normal"])

valida_external_2_3c <- rbind(ppv_2_3c,npv_2_3c,sensitivity_2_3c,specificity_2_3c,accuracy_2_3c)
colnames(valida_external_2_3c) ="Control_vs_NO_Repeated_Batch2"


## Printing together the Performance Calssifier by Group

Perfor<- cbind(valida_external, valida_external_1, valida_external_2, valida_external_2_2, valida_external_2_3c ) 


parame <- c("ppv","npv", "sensit(TPR)","specifi (TNR)","accuracy")
Perfor2 <- cbind(parame, Perfor)
colnames(Perfor2) = c("Perfo", "Val","Val_health", "PS_CS_Val", "NS_Val", "NO_Repe")

write.table(Perfor2,file="Performance_Qualty.txt",dec=".",sep="\t",col.names=T,row.names=F)

#cat(" EV4 output txt files")


```

#### **Table 2**: Clinical characteristics of patients with lung cancer
+ This part of the script describe how we obtained the percentage values showed in Table 2. The Result is obtained in two TXT files: 

##### **Table 2 ouput txt files**
+ Table2_FFPE_sample_table.txt
+ Table2_EBC_samples.txt
+ The Information of these file was formated to make it as in table 2 is shown.

```{r, echo=FALSE}
FFPE_age = subset(FFPE_mat, Age >= "30"   | Age <= "90", select = c("PatientID", "Ratio_GATA6","Ratio_NKX2_1", "DiseaseState", "Age","Gender", "Smoking" ), dec= ".")
FFPE_age_ntotal <- length(FFPE_age$Age==' ') 

FFPE_gender = subset(FFPE_mat, Gender == "M"   | Gender == "F", select = c("PatientID", "Ratio_GATA6","Ratio_NKX2_1", "DiseaseState", "Age","Gender", "Smoking"), dec= ".")
FFPE_gender_ntotal <- length(FFPE_gender$Gender==' ') 

FFPE_country = subset(FFPE_mat, country == "GER"   | country == "MEX", select = c("PatientID", "Ratio_GATA6","Ratio_NKX2_1", "DiseaseState","country"), dec= ".")
FFPE_country_ntotal <- length(FFPE_country$country==' ') 

FFPE_Smoking = subset(FFPE_mat, Smoking == "CS"   | Smoking == "NS" , select = c("PatientID", "Ratio_GATA6","Ratio_NKX2_1", "DiseaseState","Smoking"), dec= ".")
FFPE_Smoking_ntotal <- length(FFPE_Smoking$Smoking==' ') 

FFPE_Stage = subset(FFPE_mat, TumorStage2 == "I" |TumorStage2 == "II" | TumorStage2 == "III" | TumorStage2 == "IV", select = c("PatientID", "Ratio_GATA6","Ratio_NKX2_1", "DiseaseState","TumorStage2"), dec= ".")
FFPE_Stage_ntotal <- length(FFPE_Stage$TumorStage2==' ') 


FFPE_Recu = subset(FFPE_mat, Possible_repeted== "NO" | Possible_repeted== "YES", select = c("PatientID", "Ratio_GATA6","Ratio_NKX2_1", "DiseaseState", "Age","Possible_repeted"), dec= ".")
FFPE_Recu_ntotal <- length(FFPE_Recu$Possible_repeted==' ') 

FFPE_Treat = subset(FFPE_mat, DiseaseState=="LC", select = c("PatientID", "Ratio_GATA6","Ratio_NKX2_1", "DiseaseState", "Age", "Active_treatment"), dec= ".")
FFPE_Treat_ntotal <- length(FFPE_Treat$DiseaseState==' ') 


```

```{r, echo=FALSE}
EBC_age = subset(EBC_mat, Age >= "30"   | Age <= "90", select = c("PatientID", "Ratio_GATA6","Ratio_NKX2_1", "DiseaseState", "Age","Gender", "Batch", "Smoking"), dec= ".")

EBC_age %>% filter(Batch== "Batch2") -> EBC_age_Batch2
EBC_age_ntotal2 <- length(EBC_age_Batch2$Age==' ') 

EBC_Gender = subset(EBC_mat, Gender== "M"   | Gender== "F", select = c("PatientID", "Ratio_GATA6","Ratio_NKX2_1", "DiseaseState", "Age","Gender", "Batch", "Smoking"), dec= ".")

EBC_country = subset(EBC_mat, country== "GER" | country== "MEX", select = c("PatientID", "Ratio_GATA6","Ratio_NKX2_1", "DiseaseState", "Age","Gender", "Batch", "Center", "country"), dec= ".")

EBC_Smoking = subset(EBC_mat, Smoking== "CS" | Smoking== "NS" | Smoking== "PS", select = c("PatientID", "Ratio_GATA6","Ratio_NKX2_1", "DiseaseState", "Age","Gender", "Batch", "Center", "Smoking"), dec= ".")


EBC_TumorStage2 = subset(EBC_mat, TumorStage2== "I" | TumorStage2== "II" | TumorStage2== "III" | TumorStage2== "IV", select = c("PatientID", "Ratio_GATA6","Ratio_NKX2_1", "DiseaseState", "Age","Gender", "Batch", "Center", "TumorStage2"), dec= ".")


EBC_Recu = subset(EBC_mat, Possible_repeted== "NO" | Possible_repeted== "YES", select = c("PatientID", "Ratio_GATA6","Ratio_NKX2_1", "DiseaseState", "Age","Gender", "Batch", "Center", "Possible_repeted"), dec= ".")

EBC_Treat = subset(EBC_mat, DiseaseState=="LC", select = c("PatientID", "Ratio_GATA6","Ratio_NKX2_1", "DiseaseState", "Age","Gender", "Batch", "Center", "Active_treatment"), dec= ".")
```


```{r, echo=FALSE}
#**FFPE Samples** output file as txt

FFPE_age %>% filter(Age >= "30" & Age < "50") -> age30_50_FFPE
age30_50_FFPE <- length(age30_50_FFPE$Age== ' ') 
age30_50_FFPE_per = (age30_50_FFPE*100)/FFPE_age_ntotal

FFPE_age %>% filter(Age >= "50" & Age <= "70") -> age50_70_FFPE
age50_70_FFPE <- length(age50_70_FFPE$Age== ' ') 
age50_70_FFPE_per = (age50_70_FFPE*100)/FFPE_age_ntotal

FFPE_age %>% filter(Age > "70" ) -> age70_FFPE
age70_FFPE <- length(age70_FFPE$Age== ' ') 
age70_FFPE_per = (age70_FFPE*100)/FFPE_age_ntotal

Age_FFPE <- rbind(age30_50_FFPE_per, age50_70_FFPE_per,age70_FFPE_per)
Age_para <- c("<50", "50-70", ">70")
a_Age_FFPE <- cbind(Age_para,Age_FFPE)
colnames(a_Age_FFPE)= c("Clin_Charac", "FFPE_Age")

# Gender_FFPE
FFPE_gender %>% filter(Gender=="M") -> gender_m_FFPE
gender_m_FFPE <- length(gender_m_FFPE$Gender== ' ') 
gender_m_FFPE_per = (gender_m_FFPE*100)/FFPE_gender_ntotal

FFPE_gender %>% filter(Gender=="F") -> gender_f_FFPE
gender_f_FFPE <- length(gender_f_FFPE$Gender== ' ') 
gender_f_FFPE_per = (gender_f_FFPE*100)/FFPE_gender_ntotal

Gender_FFPE <- rbind(gender_m_FFPE_per,gender_f_FFPE_per)
Gender_para <- c("Male", "Female")
a_Gender_FFPE <- cbind(Gender_para,Gender_FFPE)
colnames(a_Gender_FFPE)= c("Clin_Charac", "FFPE_Gender")

# Country_FFPE
FFPE_country %>% filter(country=="GER") -> country_GER_FFPE
country_GER_FFPE <- length(country_GER_FFPE$country== ' ') 
country_GER_FFPE_per = (country_GER_FFPE*100)/FFPE_country_ntotal

FFPE_country %>% filter(country=="MEX") -> country_MEX_FFPE
country_MEX_FFPE <- length(country_MEX_FFPE$country== ' ') 
country_MEX_FFPE_per = (country_MEX_FFPE*100)/FFPE_country_ntotal

FFPE_country_b <- rbind(country_GER_FFPE_per,country_MEX_FFPE_per)
FFPE_country_para <- c("Male", "Female")
a_FFPE_country <- cbind(FFPE_country_para,FFPE_country_b)
colnames(a_FFPE_country)= c("Clin_Charac", "FFPE_Country")

# Smoking Status
FFPE_Smoking %>% filter(Smoking=="CS") -> Smoking_CS_FFPE
Smoking_CS_FFPE <- length(Smoking_CS_FFPE$Smoking== ' ') 
Smoking_CS_FFPE_per = (Smoking_CS_FFPE*100)/FFPE_Smoking_ntotal

FFPE_Smoking %>% filter(Smoking=="NS") -> Smoking_NS_FFPE
Smoking_NS_FFPE <- length(Smoking_NS_FFPE$Smoking== ' ') 
Smoking_NS_FFPE_per = (Smoking_NS_FFPE*100)/FFPE_Smoking_ntotal

FFPE_Smoking_b <- rbind(Smoking_CS_FFPE_per,Smoking_NS_FFPE_per)
FFPE_Smoking_para <- c("Current(CS)", "Never(NS)")
a_FFPE_Smoking <- cbind(FFPE_Smoking_para,FFPE_Smoking_b)
colnames(a_FFPE_Smoking)= c("Clin_Charac", "FFPE_Country")


# Stage_FFPE
FFPE_Stage %>% filter(TumorStage2=="I") -> Stage_I_FFPE
Stage_I_FFPE <- length(Stage_I_FFPE$TumorStage2== ' ') 
Stage_I_FFPE_per = (Stage_I_FFPE*100)/FFPE_Stage_ntotal

FFPE_Stage %>% filter(TumorStage2=="II") -> Stage_II_FFPE
Stage_II_FFPE <- length(Stage_II_FFPE$TumorStage2== ' ') 
Stage_II_FFPE_per = (Stage_II_FFPE*100)/FFPE_Stage_ntotal

FFPE_Stage %>% filter(TumorStage2=="III") -> Stage_III_FFPE
Stage_III_FFPE <- length(Stage_III_FFPE$TumorStage2== ' ') 
Stage_III_FFPE_per = (Stage_III_FFPE*100)/FFPE_Stage_ntotal

FFPE_Stage %>% filter(TumorStage2=="IV") -> Stage_IV_FFPE
Stage_IV_FFPE <- length(Stage_IV_FFPE$TumorStage2== ' ') 
Stage_IV_FFPE_per = (Stage_IV_FFPE*100)/FFPE_Stage_ntotal

FFPE_Stage_b <- rbind(Stage_I_FFPE_per, Stage_II_FFPE_per, Stage_III_FFPE_per, Stage_IV_FFPE_per)
FFPE_Stage_para <- c("I","II", "III", "IV")
a_FFPE_Stage <- cbind(FFPE_Stage_para,FFPE_Stage_b)
colnames(a_FFPE_Stage)= c("Clin_Charac", "FFPE_Stage")

# Possible Repeted
FFPE_Recu %>% filter(Possible_repeted=="YES") -> Recu_FFPE
Recu_FFPE <- length(Recu_FFPE$Possible_repeted== ' ') 
Possible_repeted_FFPE_per = (Recu_FFPE*100)/FFPE_Recu_ntotal


FFPE_Treat %>% filter(Active_treatment=="YES") -> Treat_FFPE
Treat_FFPE <- length(Treat_FFPE$Active_treatment== ' ') 
Possible_Treat_FFPE_per = (Treat_FFPE*100)/FFPE_Treat_ntotal

FFPE_Treat_b <- rbind(Possible_repeted_FFPE_per,Possible_Treat_FFPE_per)
FFPE_Treat_para <- c("Recur_disea", "Act_treat")
a_FFPE_Treat <- cbind(FFPE_Treat_para,FFPE_Treat_b)
colnames(a_FFPE_Treat)= c("Clin_Charac", "FFPE_Country")

FFPE_sample_table <- rbind(a_Age_FFPE,a_Gender_FFPE,a_FFPE_country,a_FFPE_Smoking,a_FFPE_Stage,a_FFPE_Treat)


write.table(FFPE_sample_table, file="Table2_FFPE_samples.txt",dec=".",sep="\t",col.names=T,row.names=F)
#cat ("Output txt FFPE file from Table2")
#cat("----------------------------------------------------------------------------------------------------")
#print("Table2_FFPE_sample_table.txt")

```


```{r, echo=FALSE}
##### **EBC Samples** output file as txt
## Training Set for Control batch 1 Age
EBC_age %>% filter(Batch== "Batch1" & DiseaseState=="Control") -> EBC_age_Batch1_c
EBC_age %>% filter(Batch== "Batch1" & DiseaseState=="LC") -> EBC_age_Batch1_LC
EBC_age_ntotal1_c <- length(EBC_age_Batch1_c$Age==' ') 
EBC_age_ntotal1_LC <- length(EBC_age_Batch1_LC$Age==' ') 

EBC_age_Batch1_c %>% filter(Age >= "20" & Age < "50" & DiseaseState=="Control" ) -> age30_50_EBC_c
age30_50_EBC_c <- length(age30_50_EBC_c$Age== ' ') 
age30_50_EBC_c_per = (age30_50_EBC_c*100)/EBC_age_ntotal1_c

EBC_age_Batch1_c %>% filter(Age >= "50" & Age <= "70"  & DiseaseState=="Control") -> age50_70_EBC_c
age50_70_EBC_c <- length(age50_70_EBC_c$Age== ' ') 
age50_70_EBC_c_per = (age50_70_EBC_c*100)/EBC_age_ntotal1_c

EBC_age_Batch1_c %>% filter(Age > "70"  & DiseaseState=="Control") -> age70_EBC_c
age70_EBC_c <- length(age70_EBC_c$Age== ' ') 
age70_EBC_c_per = (age70_EBC_c*100)/EBC_age_ntotal1_c

age_trai_c <- rbind(age30_50_EBC_c_per, age50_70_EBC_c_per, age70_EBC_c_per)
Age <- c("<50", "50-70", ">70")
age_trai_c_b <- cbind(Age, age_trai_c)

colnames(age_trai_c_b) <- c("Age","Trai_ctrl")

# Training Set for LC batch 1 Age

EBC_age_Batch1_LC %>% filter(Age >= "20" & Age < "50" & DiseaseState=="LC" ) -> age30_50_EBC_LC
age30_50_EBC_LC <- length(age30_50_EBC_LC$Age== ' ') 
age30_50_EBC_LC_per = (age30_50_EBC_LC*100)/EBC_age_ntotal1_LC

EBC_age_Batch1_LC %>% filter(Age >= "50" & Age <= "70"  & DiseaseState=="LC") -> age50_70_EBC_LC
age50_70_EBC_LC <- length(age50_70_EBC_LC$Age== ' ') 
age50_70_EBC_LC_per = (age50_70_EBC_LC*100)/EBC_age_ntotal1_LC

EBC_age_Batch1_LC %>% filter(Age > "70"  & DiseaseState=="LC") -> age70_EBC_LC
age70_EBC_LC <- length(age70_EBC_LC$Age== ' ') 
age70_EBC_LC_per = (age70_EBC_LC*100)/EBC_age_ntotal1_LC

age_trai_LC <- rbind(age30_50_EBC_LC_per, age50_70_EBC_LC_per, age70_EBC_LC_per)

age_trai_c_LC <- cbind(Age, age_trai_c, age_trai_LC)

colnames(age_trai_c_LC) <- c("Age","Trai_ctrl", "Trai_LC")
```

```{r, echo=FALSE}
## Validation Set for Control batch 2 Age
EBC_age %>% filter(Batch== "Batch2" & DiseaseState=="Control") -> EBC_age_Batch2_c
EBC_age %>% filter(Batch== "Batch2" & DiseaseState=="LC") -> EBC_age_Batch2_LC
EBC_age_ntotal2_c <- length(EBC_age_Batch2_c$Age==' ') 
EBC_age_ntotal2_LC <- length(EBC_age_Batch2_LC$Age==' ') 

EBC_age_Batch2_c %>% filter(Age >= "20" & Age < "50" & DiseaseState=="Control" ) -> age30_50_EBC_c_2
age30_50_EBC_c_2 <- length(age30_50_EBC_c_2$Age== ' ') 
age30_50_EBC_c_2per = (age30_50_EBC_c_2*100)/EBC_age_ntotal2_c

EBC_age_Batch2_c %>% filter(Age >= "50" & Age <= "70"  & DiseaseState=="Control") -> age50_70_EBC_c_2
age50_70_EBC_c_2 <- length(age50_70_EBC_c_2$Age== ' ') 
age50_70_EBC_c_2per = (age50_70_EBC_c_2*100)/EBC_age_ntotal2_c

EBC_age_Batch2_c %>% filter(Age > "70"  & DiseaseState=="Control") -> age70_EBC_c_2
age70_EBC_c_2 <- length(age70_EBC_c_2$Age== ' ') 
age70_EBC_c_2per = (age70_EBC_c_2*100)/EBC_age_ntotal2_c

age_vali_c <- rbind(age30_50_EBC_c_2per, age50_70_EBC_c_2per, age70_EBC_c_2per)
Age <- c("<50", "50-70", ">70")
age_vali_c_b <- cbind(Age, age_vali_c)

colnames(age_vali_c_b) <- c("Age","vali_ctrl")

# Validation Set for LC batch 2 Age

EBC_age_Batch2_LC %>% filter(Age >= "20" & Age < "50" & DiseaseState=="LC" ) -> age30_50_EBC_LC_2
age30_50_EBC_LC_2 <- length(age30_50_EBC_LC_2$Age== ' ') 
age30_50_EBC_LC_2per = (age30_50_EBC_LC_2*100)/EBC_age_ntotal2_LC

EBC_age_Batch2_LC %>% filter(Age >= "50" & Age <= "70"  & DiseaseState=="LC") -> age50_70_EBC_LC_2
age50_70_EBC_LC_2 <- length(age50_70_EBC_LC_2$Age== ' ') 
age50_70_EBC_LC_2per = (age50_70_EBC_LC_2*100)/EBC_age_ntotal2_LC

EBC_age_Batch2_LC %>% filter(Age > "70"  & DiseaseState=="LC") -> age70_EBC_LC_2
age70_EBC_LC_2 <- length(age70_EBC_LC_2$Age== ' ') 
age70_EBC_LC_2per = (age70_EBC_LC_2*100)/EBC_age_ntotal2_LC

age_vali_LC <- rbind(age30_50_EBC_LC_2per, age50_70_EBC_LC_2per, age70_EBC_LC_2per)

age_vali_c_LC <- cbind(age_vali_c_b, age_vali_LC)

colnames(age_vali_c_LC) <- c("Age", "vali_ctrl", "vali_LC")

age_trai_vali_c_LC <- cbind(age_trai_c_LC,age_vali_c_LC)

```


```{r, echo=FALSE}
## Training Set for Control batch 1 Gender

EBC_Gender %>% filter(Batch== "Batch1" & DiseaseState=="Control") -> EBC_Gender_Batch1_c
EBC_Gender %>% filter(Batch== "Batch1" & DiseaseState=="LC") -> EBC_Gender_Batch1_LC
EBC_Gender_ntotal1_c <- length(EBC_Gender_Batch1_c$Gender==' ') 
EBC_Gender_ntotal1_LC <- length(EBC_Gender_Batch1_LC$Gender==' ') 

EBC_Gender_Batch1_c %>% filter(Gender== "M" & DiseaseState=="Control" ) -> Gender_M_EBC_c
Gender_M_EBC_c <- length(Gender_M_EBC_c$Gender== ' ') 
Gender_M_EBC_c_per = (Gender_M_EBC_c*100)/EBC_Gender_ntotal1_c

EBC_Gender_Batch1_c %>% filter(Gender== "F" & DiseaseState=="Control" ) -> Gender_F_EBC_c
Gender_F_EBC_c <- length(Gender_F_EBC_c$Gender== ' ') 
Gender_F_EBC_c_per = (Gender_F_EBC_c*100)/EBC_Gender_ntotal1_c

EBC_Gender_Batch1_LC %>% filter(Gender== "M" & DiseaseState=="LC" ) -> Gender_M_EBC_LC
Gender_M_EBC_LC <- length(Gender_M_EBC_LC$Gender== ' ') 
Gender_M_EBC_LC_per = (Gender_M_EBC_LC*100)/EBC_Gender_ntotal1_LC

EBC_Gender_Batch1_LC %>% filter(Gender== "F" & DiseaseState=="LC" ) -> Gender_F_EBC_LC
Gender_F_EBC_LC <- length(Gender_F_EBC_LC$Gender== ' ') 
Gender_F_EBC_LC_per = (Gender_F_EBC_LC*100)/EBC_Gender_ntotal1_LC

Gender_trai_c <- rbind(Gender_M_EBC_c_per,Gender_F_EBC_c_per)

Gender_trai_LC <- rbind(Gender_M_EBC_LC_per,Gender_F_EBC_LC_per)
Gender <- c("M", "F")
Gender_trai_c_LC_b <- cbind(Gender, Gender_trai_c, Gender_trai_LC)

colnames(Gender_trai_c_LC_b) <- c("Gender","Trai_c","Trai_LC")

# Validation set gender Batch2
EBC_Gender %>% filter(Batch== "Batch2" & DiseaseState=="Control") -> EBC_Gender_Batch2_c
EBC_Gender %>% filter(Batch== "Batch2" & DiseaseState=="LC") -> EBC_Gender_Batch2_LC
EBC_Gender_ntotal2_c <- length(EBC_Gender_Batch2_c$Gender==' ') 
EBC_Gender_ntotal2_LC <- length(EBC_Gender_Batch2_LC$Gender==' ')

EBC_Gender_Batch2_c %>% filter(Gender== "M" & DiseaseState=="Control" ) -> Gender_M_EBC_c_2
Gender_M_EBC_c_2 <- length(Gender_M_EBC_c_2$Gender== ' ') 
Gender_M_EBC_c_2_per = (Gender_M_EBC_c_2*100)/EBC_Gender_ntotal2_c

EBC_Gender_Batch2_c %>% filter(Gender== "F" & DiseaseState=="Control" ) -> Gender_F_EBC_c_2
Gender_F_EBC_c_2 <- length(Gender_F_EBC_c_2$Gender== ' ') 
Gender_F_EBC_c_2_per = (Gender_F_EBC_c_2*100)/EBC_Gender_ntotal2_c

EBC_Gender_Batch2_LC %>% filter(Gender== "M" & DiseaseState=="LC" ) -> Gender_M_EBC_LC_2
Gender_M_EBC_LC_2 <- length(Gender_M_EBC_LC_2$Gender== ' ') 
Gender_M_EBC_LC_2_per = (Gender_M_EBC_LC_2*100)/EBC_Gender_ntotal2_LC

EBC_Gender_Batch2_LC %>% filter(Gender== "F" & DiseaseState=="LC" ) -> Gender_F_EBC_LC_2
Gender_F_EBC_LC_2 <- length(Gender_F_EBC_LC_2$Gender== ' ') 
Gender_F_EBC_LC_2_per = (Gender_F_EBC_LC_2*100)/EBC_Gender_ntotal2_LC

Gender_vali_c <- rbind(Gender_M_EBC_c_2_per,Gender_F_EBC_c_2_per)

Gender_vali_LC <- rbind(Gender_M_EBC_LC_2_per,Gender_F_EBC_LC_2_per)

Gender_vali_c_LC <- cbind(Gender, Gender_vali_c, Gender_vali_LC)

colnames(Gender_vali_c_LC) <- c("Gender", "Vali_ctrl", "vali_LC")
Gender_trai_vali_c_LC_b <-  cbind(Gender_trai_c_LC_b, Gender_vali_c_LC)

```

```{r,echo=FALSE}
## Training Set for Control batch 1 Gender

EBC_country %>% filter(Batch== "Batch1" & DiseaseState=="Control") -> EBC_country_Batch1_c
EBC_country %>% filter(Batch== "Batch1" & DiseaseState=="LC") -> EBC_country_Batch1_LC
EBC_country_ntotal1_c <- length(EBC_country_Batch1_c$Center==' ') 
EBC_country_ntotal1_LC <- length(EBC_country_Batch1_LC$Center==' ') 

EBC_country_Batch1_c %>% filter(country== "GER"  & DiseaseState=="Control" ) -> GER_EBC_c
GER_EBC_c <- length(GER_EBC_c$country== ' ') 
GER_EBC_c_per = (GER_EBC_c*100)/EBC_country_ntotal1_c

EBC_country_Batch1_c %>% filter(country== "MEX" & DiseaseState=="Control" ) -> MEX_EBC_c
MEX_EBC_c <- length(MEX_EBC_c$country== ' ') 
MEX_EBC_c_per = (MEX_EBC_c*100)/EBC_country_ntotal1_c

EBC_country_Batch1_LC %>% filter(country== "GER" & DiseaseState=="LC" ) -> GER_EBC_LC
GER_EBC_LC <- length(GER_EBC_LC$Center== ' ') 
GER_EBC_LC_per = (GER_EBC_LC*100)/EBC_country_ntotal1_LC

EBC_country_Batch1_LC %>% filter(country== "MEX" & DiseaseState=="LC" ) -> MEX_EBC_LC
MEX_EBC_LC <- length(MEX_EBC_LC$Center== ' ') 
MEX_EBC_LC_per = (MEX_EBC_LC*100)/EBC_country_ntotal1_LC


country_trai_c <- rbind(GER_EBC_c_per, MEX_EBC_c_per)
country <- c("GER", "MEX")

country_trai_LC <- rbind(GER_EBC_LC_per, MEX_EBC_LC_per)

country_trai_c_LC_b <- cbind(country_trai_c, country_trai_LC)

counrty_trai_c_LC_b1 <- cbind(country,country_trai_c_LC_b)

colnames(counrty_trai_c_LC_b1) <- c("country","Trai_c", "Trai_LC")

# Validation set counrty Batch2
EBC_country %>% filter(Batch== "Batch2" & DiseaseState=="Control") -> EBC_country_Batch2_c
EBC_country %>% filter(Batch== "Batch2" & DiseaseState=="LC") -> EBC_country_Batch2_LC
EBC_country_ntotal2_c <- length(EBC_country_Batch2_c$country==' ') 
EBC_country_ntotal2_LC <- length(EBC_country_Batch2_LC$country==' ')

EBC_country_Batch2_c %>% filter(country== "GER"  & DiseaseState=="Control" ) -> GER_EBC_c_2
GER_EBC_c_2 <- length(GER_EBC_c_2$country== ' ') 
GER_EBC_c_2_per = (GER_EBC_c_2*100)/EBC_country_ntotal2_c

EBC_country_Batch2_c %>% filter(country== "MEX" & DiseaseState=="Control" ) -> MEX_EBC_c_2
MEX_EBC_c_2 <- length(MEX_EBC_c_2$country== ' ') 
MEX_EBC_c_2_per = (MEX_EBC_c_2*100)/EBC_country_ntotal2_c

EBC_country_Batch2_LC %>% filter(country== "GER" & DiseaseState=="LC" ) -> GER_EBC_LC_2
GER_EBC_LC_2 <- length(GER_EBC_LC_2$Center== ' ') 
GER_EBC_LC_2_per = (GER_EBC_LC_2*100)/EBC_country_ntotal2_LC

EBC_country_Batch2_LC %>% filter(country== "MEX" & DiseaseState=="LC" ) -> MEX_EBC_LC_2
MEX_EBC_LC_2 <- length(MEX_EBC_LC_2$country== ' ') 
MEX_EBC_LC_2_per = (MEX_EBC_LC_2*100)/EBC_country_ntotal2_LC


country_vali_c <- rbind(GER_EBC_c_2_per,MEX_EBC_c_2_per)
country<- c("GER", "MEX")

country_vali_LC <- rbind(GER_EBC_LC_2_per, MEX_EBC_LC_2_per)

country_vali_c_LC_b <- cbind(country_vali_c,country_vali_LC)
country_vali_c_LC_b2 <- cbind(country,country_vali_c_LC_b)

colnames(country_vali_c_LC_b2) <- c("country","Vali_ctrl", "vali_LC")
country_trai_vali_c_LC_b3 <- cbind(counrty_trai_c_LC_b1,country_vali_c_LC_b2)


country_trai_c <- rbind(GER_EBC_c_per, MEX_EBC_c_per)
country <- c("GER", "MEX")
country_trai_LC <- rbind(GER_EBC_LC_per, MEX_EBC_LC_per)

country_trai_c_LC_b <- cbind(country_trai_c, country_trai_LC)

counrty_trai_c_LC_b1 <- cbind(country,country_trai_c_LC_b)

colnames(counrty_trai_c_LC_b1) <- c("country","Trai_c", "Trai_LC")

```


```{r,echo=FALSE}
EBC_Smoking %>% filter(Batch== "Batch1" & DiseaseState=="Control") -> EBC_Smoking_Batch1_c
EBC_Smoking %>% filter(Batch== "Batch1" & DiseaseState=="LC") -> EBC_Smoking_Batch1_LC
EBC_Smoking_ntotal1_c <- length(EBC_Smoking_Batch1_c$Smoking==' ') 
EBC_Smoking_ntotal1_LC <- length(EBC_Smoking_Batch1_LC$Smoking==' ') 

EBC_Smoking_Batch1_c %>% filter(Smoking== "CS"  & DiseaseState=="Control" ) -> CS_EBC_c
CS_EBC_c <- length(CS_EBC_c$Smoking== ' ') 
CS_EBC_c_per = (CS_EBC_c*100)/EBC_Smoking_ntotal1_c

EBC_Smoking_Batch1_c %>% filter(Smoking== "PS" & DiseaseState=="Control" ) -> PS_EBC_c
PS_EBC_c <- length(PS_EBC_c$Smoking== ' ') 
PS_EBC_c_per = (PS_EBC_c*100)/EBC_Smoking_ntotal1_c

EBC_Smoking_Batch1_c %>% filter(Smoking== "NS" & DiseaseState=="Control" ) -> NS_EBC_c
NS_EBC_c <- length(NS_EBC_c$Smoking== ' ') 
NS_EBC_c_per = (NS_EBC_c*100)/EBC_Smoking_ntotal1_c

EBC_Smoking_Batch1_LC %>% filter(Smoking== "CS"  & DiseaseState=="LC" ) -> CS_EBC_LC
CS_EBC_LC <- length(CS_EBC_LC$Smoking== ' ') 
CS_EBC_LC_per = (CS_EBC_LC*100)/EBC_Smoking_ntotal1_LC

EBC_Smoking_Batch1_LC %>% filter(Smoking== "PS" & DiseaseState=="LC" ) -> PS_EBC_LC
PS_EBC_LC <- length(PS_EBC_LC$Smoking== ' ') 
PS_EBC_LC_per = (PS_EBC_LC*100)/EBC_Smoking_ntotal1_LC

EBC_Smoking_Batch1_LC %>% filter(Smoking== "NS" & DiseaseState=="LC" ) -> NS_EBC_LC
NS_EBC_LC <- length(NS_EBC_LC$Smoking== ' ') 
NS_EBC_LC_per = (NS_EBC_LC*100)/EBC_Smoking_ntotal1_LC


Smoking_trai_c <- rbind(CS_EBC_c_per, PS_EBC_c_per, NS_EBC_c_per)
Smoky <- c("CS", "PS", "NS")
Smoking_trai_c_b <- cbind(Smoky, Smoking_trai_c)

Smoking_trai_LC <- rbind(CS_EBC_LC_per, PS_EBC_LC_per, NS_EBC_LC_per)
Smoking_trai_c_LC_b <- cbind(Smoking_trai_c_b,Smoking_trai_LC )
colnames(Smoking_trai_c_LC_b)<- c("Smoky","Trai_c", "Trai_LC")  


# Validation set Smoking Batch2
EBC_Smoking %>% filter(Batch== "Batch2" & DiseaseState=="Control") -> EBC_Smoking_Batch2_c
EBC_Smoking %>% filter(Batch== "Batch2" & DiseaseState=="LC") -> EBC_Smoking_Batch2_LC
EBC_Smoking_ntotal2_c <- length(EBC_Smoking_Batch2_c$Smoking==' ') 
EBC_Smoking_ntotal2_LC <- length(EBC_Smoking_Batch2_LC$Smoking==' ') 

EBC_Smoking_Batch2_c %>% filter(Smoking== "CS"  & DiseaseState=="Control" ) -> CS_EBC_c_2
CS_EBC_c_2 <- length(CS_EBC_c_2$Smoking== ' ') 
CS_EBC_c_2_per = (CS_EBC_c_2*100)/EBC_Smoking_ntotal2_c

EBC_Smoking_Batch2_c %>% filter(Smoking== "PS" & DiseaseState=="Control" ) -> PS_EBC_c_2
PS_EBC_c_2 <- length(PS_EBC_c_2$Smoking== ' ') 
PS_EBC_c_2_per = (PS_EBC_c_2*100)/EBC_Smoking_ntotal2_c

EBC_Smoking_Batch2_c %>% filter(Smoking== "NS" & DiseaseState=="Control" ) -> NS_EBC_c_2
NS_EBC_c_2 <- length(NS_EBC_c_2$Smoking== ' ') 
NS_EBC_c_2_per = (NS_EBC_c_2*100)/EBC_Smoking_ntotal2_c

EBC_Smoking_Batch2_LC %>% filter(Smoking== "CS"  & DiseaseState=="LC" ) -> CS_EBC_LC_2
CS_EBC_LC_2 <- length(CS_EBC_LC_2$Smoking== ' ') 
CS_EBC_LC_2_per = (CS_EBC_LC_2*100)/EBC_Smoking_ntotal2_LC

EBC_Smoking_Batch2_LC %>% filter(Smoking== "PS" & DiseaseState=="LC" ) -> PS_EBC_LC_2
PS_EBC_LC_2 <- length(PS_EBC_LC_2$Smoking== ' ') 
PS_EBC_LC_2_per = (PS_EBC_LC_2*100)/EBC_Smoking_ntotal2_LC

EBC_Smoking_Batch2_LC %>% filter(Smoking== "NS" & DiseaseState=="LC" ) -> NS_EBC_LC_2
NS_EBC_LC_2 <- length(NS_EBC_LC_2$Smoking== ' ') 
NS_EBC_LC_2_per = (NS_EBC_LC_2*100)/EBC_Smoking_ntotal2_LC


Smoking_vali_c <- rbind(CS_EBC_c_2_per, PS_EBC_c_2_per, NS_EBC_c_2_per)
Smoky <- c("CS", "PS", "NS")
Smoking_trai_2_c_b <- cbind(Smoky, Smoking_vali_c)

Smoking_vali_LC <- rbind(CS_EBC_LC_2_per, PS_EBC_LC_2_per, NS_EBC_LC_2_per)
Smoking_vali_c_LC_b <- cbind(Smoking_vali_c,Smoking_vali_LC)
Smoky <- c("CS", "PS", "NS")
Smoking_vali_c_LC_b <- cbind(Smoky, Smoking_vali_c_LC_b)
colnames(Smoking_vali_c_LC_b)<- c("Smoky","Trai_c", "Trai_LC")  

Smoking_trai_vali_c_LC_b <- cbind(Smoking_trai_c_LC_b,Smoking_vali_c_LC_b)

```


```{r,echo=FALSE}

EBC_TumorStage2 %>% filter(Batch== "Batch1" & DiseaseState=="LC") -> EBC_TumorStage2_Batch1_LC
EBC_TumorStage2_ntotal1_LC <- length(EBC_TumorStage2_Batch1_LC$TumorStage2==' ') 

EBC_TumorStage2_Batch1_LC %>% filter(TumorStage2== "I"  & DiseaseState=="LC" ) -> I_EBC_LC
I_EBC_LC <- length(I_EBC_LC$TumorStage2== ' ') 
I_EBC_LC_per = (I_EBC_LC*100)/EBC_TumorStage2_ntotal1_LC

EBC_TumorStage2_Batch1_LC %>% filter(TumorStage2== "II"  & DiseaseState=="LC" ) -> II_EBC_LC
II_EBC_LC <- length(II_EBC_LC$TumorStage2== ' ') 
II_EBC_LC_per = (II_EBC_LC*100)/EBC_TumorStage2_ntotal1_LC

EBC_TumorStage2_Batch1_LC %>% filter(TumorStage2== "III"  & DiseaseState=="LC" ) -> III_EBC_LC
III_EBC_LC <- length(III_EBC_LC$TumorStage2== ' ') 
III_EBC_LC_per = (III_EBC_LC*100)/EBC_TumorStage2_ntotal1_LC

EBC_TumorStage2_Batch1_LC %>% filter(TumorStage2== "IV"  & DiseaseState=="LC" ) -> IV_EBC_LC
IV_EBC_LC <- length(IV_EBC_LC$TumorStage2== ' ') 
IV_EBC_LC_per = (IV_EBC_LC*100)/EBC_TumorStage2_ntotal1_LC

EBC_Stage_b <- rbind(I_EBC_LC_per, II_EBC_LC_per, III_EBC_LC_per, IV_EBC_LC_per)

a_EBC_Stage_trai_c <- c("-", "-", "-", "-")
EBC_Stage_para <- c("I","II", "III", "IV")
a_EBC_Stage_trai_c_LC <- cbind(EBC_Stage_para, a_EBC_Stage_trai_c, EBC_Stage_b)
colnames(a_EBC_Stage_trai_c_LC)= c("Clin_Charac", "Trai_ctrl", "Trai_LC")


## Validation Set TumorStage2
EBC_TumorStage2 %>% filter(Batch== "Batch2" & DiseaseState=="LC") -> EBC_TumorStage2_Batch2_LC
EBC_TumorStage2_ntotal2_LC <- length(EBC_TumorStage2_Batch2_LC$TumorStage2==' ') 

EBC_TumorStage2_Batch2_LC %>% filter(TumorStage2== "I"  & DiseaseState=="LC" ) -> I_EBC_LC_2
I_EBC_LC_2 <- length(I_EBC_LC_2$TumorStage2== ' ') 
I_EBC_LC_2_per = (I_EBC_LC_2*100)/EBC_TumorStage2_ntotal2_LC

EBC_TumorStage2_Batch2_LC %>% filter(TumorStage2== "II"  & DiseaseState=="LC" ) -> II_EBC_LC_2
II_EBC_LC_2 <- length(II_EBC_LC_2$TumorStage2== ' ') 
II_EBC_LC_2_per = (II_EBC_LC_2*100)/EBC_TumorStage2_ntotal2_LC

EBC_TumorStage2_Batch2_LC %>% filter(TumorStage2== "III"  & DiseaseState=="LC" ) -> III_EBC_LC_2
III_EBC_LC_2 <- length(III_EBC_LC_2$TumorStage2== ' ') 
III_EBC_LC_2_per = (III_EBC_LC_2*100)/EBC_TumorStage2_ntotal2_LC

EBC_TumorStage2_Batch2_LC %>% filter(TumorStage2== "IV"  & DiseaseState=="LC" ) -> IV_EBC_LC_2
IV_EBC_LC_2 <- length(IV_EBC_LC_2$TumorStage2== ' ') 
IV_EBC_LC_2_per = (IV_EBC_LC_2*100)/EBC_TumorStage2_ntotal2_LC

EBC_Stage_vali <- rbind(I_EBC_LC_2_per, II_EBC_LC_2_per, III_EBC_LC_2_per, IV_EBC_LC_2_per)

a_EBC_Stage_vali_c <- c("-", "-", "-", "-")
EBC_Stage_para <- c("I","II", "III", "IV")
a_EBC_Stage_vali_c_LC <- cbind(EBC_Stage_para, a_EBC_Stage_vali_c, EBC_Stage_vali)
colnames(a_EBC_Stage_vali_c_LC)= c("Clin_Charac", "vali_ctrl", "vali_LC")
a_EBC_Stage_trai_vali_c_LC <- cbind(a_EBC_Stage_trai_c_LC, a_EBC_Stage_vali_c_LC)

```


```{r, echo=FALSE}
## Recurrent Disease Batch1
EBC_Recu %>% filter(Batch== "Batch1" & DiseaseState=="LC") -> EBC_Recu_Batch1_LC
EBC_Recu_ntotal1_LC <- length(EBC_Recu_Batch1_LC$Possible_repeted==' ') 

EBC_Recu_Batch1_LC %>% filter(Possible_repeted== "YES"  & DiseaseState=="LC" ) -> Possib_EBC_LC
Possib_EBC_LC <- length(Possib_EBC_LC$Possible_repeted== ' ') 
Possib_EBC_LC_per = (Possib_EBC_LC*100)/EBC_Recu_ntotal1_LC
## Active Treatment Disease Batch1
EBC_Treat %>% filter(Batch== "Batch1" & DiseaseState=="LC") -> EBC_Treat_Batch1_LC
EBC_Treat_ntotal1_LC <- length(EBC_Treat_Batch1_LC$Active_treatment==' ') 

EBC_Treat_Batch1_LC %>% filter(Active_treatment== "YES"  & DiseaseState=="LC" ) -> Treat_EBC_LC
Treat_EBC_LC <- length(Treat_EBC_LC$Active_treatment== ' ') 
Treat_EBC_LC_per = (Possib_EBC_LC*100)/EBC_Treat_ntotal1_LC

EBC_Repe_Trea_Trai <- rbind(Possib_EBC_LC_per,Treat_EBC_LC_per)

a_EBC_Possi_c <- c("-", "-")
EBC_Possi_para <- c("Recurrent","Treatment")
a_EBC_Possi_treat_Stage_trai_c_LC <- cbind(EBC_Possi_para, a_EBC_Possi_c, EBC_Repe_Trea_Trai)

colnames(a_EBC_Possi_treat_Stage_trai_c_LC)= c("Clin_Charac", "trai_ctrl", "trai_LC")
```


```{r, echo=FALSE}
## Recurrent Disease Batch2
EBC_Recu %>% filter(Batch== "Batch2" & DiseaseState=="LC") -> EBC_Recu_Batch2_LC
EBC_Recu_ntotal2_LC <- length(EBC_Recu_Batch2_LC$Possible_repeted==' ') 

EBC_Recu_Batch2_LC %>% filter(Possible_repeted== "YES"  & DiseaseState=="LC" ) -> Possib_EBC_LC_2
Possib_EBC_LC_2 <- length(Possib_EBC_LC_2$Possible_repeted== ' ') 
Possib_EBC_LC_2_per = (Possib_EBC_LC_2*100)/EBC_Recu_ntotal2_LC


## Active Treatment Disease Batch2
EBC_Treat %>% filter(Batch== "Batch2" & DiseaseState=="LC") -> EBC_Treat_Batch2_LC
EBC_Treat_ntotal2_LC <- length(EBC_Treat_Batch2_LC$Active_treatment==' ') 

EBC_Treat_Batch2_LC %>% filter(Active_treatment== "YES"  & DiseaseState=="LC" ) -> Treat_EBC_LC_2
Treat_EBC_LC_2 <- length(Treat_EBC_LC_2$Active_treatment== ' ') 
Treat_EBC_LC_2_per = (Treat_EBC_LC_2*100)/EBC_Treat_ntotal2_LC

EBC_Repe_Trea_vali <- rbind(Possib_EBC_LC_2_per,Treat_EBC_LC_2_per)

a_EBC_Possi_c <- c("-", "-")
EBC_Possi_para <- c("Recurrent","Treatment")
a_EBC_Possi_treat_Stage_vali_c_LC <- cbind(EBC_Possi_para, a_EBC_Possi_c, EBC_Repe_Trea_vali)

colnames(a_EBC_Possi_treat_Stage_vali_c_LC)= c("Clin_Charac", "vali_ctrl", "vali_LC")

a_EBC_Possi_treat_trai_vali_c_LC <- cbind(a_EBC_Possi_treat_Stage_trai_c_LC, a_EBC_Possi_treat_Stage_vali_c_LC)

EBC_trai_vali_per <- rbind(age_trai_vali_c_LC, Gender_trai_vali_c_LC_b, country_trai_vali_c_LC_b3, Smoking_trai_vali_c_LC_b, a_EBC_Stage_trai_vali_c_LC, a_EBC_Possi_treat_trai_vali_c_LC)
write.table(EBC_trai_vali_per,file="Table2_EBC_samples.txt",dec=".",sep="\t",col.names=T,row.names=F)

```
