# Supplementary material for: Non‐invasive lung cancer diagnosis by detection of GATA6 and NKX2‐1 isoforms in exhaled breath condensate
Source: EMBO Mol Med. 2016 Nov 7;8(12):1380–9. doi: 10.15252/emmm.201606382 (PMC5167131; doi:10.15252/emmm.201606382)
Supplement: Supplementary file 4 — Dataset EV1 [file EMMM-8-1380-s004.zip › Dataset_EV1/Raw_data.csv]

PatientID	DiseaseState	DiseaseState2	CancerState	Ratio_GATA6	Ratio_NKX2_1	TumorStage2	TumorStage	Histology2	Histology	Batch	Center	country	Smoking	Possible_repeted	Age	Gender	Active_treatment	Sample_Type
1	Control	Control	normal	0.089	0.482	Ctrl	0	Control	C	Batch1	UKGM	GER	NS	NO	NA	M	NO	EBC
2	Control	Control	normal	0.249	0.503	Ctrl	0	Control	C	Batch1	UKGM	GER	NS	NO	NA	F	NO	EBC
3	Control	Control	normal	0.34	0.379	Ctrl	0	Control	C	Batch1	UKGM	GER	NS	NO	NA	F	NO	EBC
4	Control	Control	normal	0.369	0.302	Ctrl	0	Control	C	Batch1	UKGM	GER	NS	NO	57	F	NO	EBC
5	Control	Control	normal	0.527	0.616	Ctrl	0	Control	C	Batch1	UKGM	GER	NS	NO	60	M	NO	EBC
6	Control	Control	normal	0.09	0.233	Ctrl	0	Control	C	Batch1	UKGM	GER	CS	NO	NA	F	NO	EBC
7	Control	Control	normal	0.147	0.414	Ctrl	0	Control	C	Batch1	UKGM	GER	NS	NO	NA	M	NO	EBC
8	Control	Control	normal	0.113	0.321	Ctrl	0	Control	C	Batch1	UKGM	GER	NS	NO	56	F	NO	EBC
9	Control	Control	normal	0.262	0.552	Ctrl	0	Control	C	Batch1	MEX	MEX	NS	NO	NA	NA	NO	EBC
10	Control	Control	normal	0.284	0.244	Ctrl	0	Control	C	Batch1	UKGM	GER	CS	NO	NA	NA	NO	EBC
11	Control	Control	normal	0.468	0.288	Ctrl	0	Control	C	Batch1	UKGM	GER	NS	NO	NA	F	NO	EBC
12	Control	Control	normal	0.101	0.309	Ctrl	0	Control	C	Batch1	WAL	GER	CS	NO	56	NA	NO	EBC
13	Control	Control	normal	0.314	0.341	Ctrl	0	Control	C	Batch1	WAL	GER	NS	NO	65	NA	NO	EBC
14	Control	Control	normal	0.255	0.191	Ctrl	0	Control	C	Batch1	MEX	MEX	NS	NO	33	M	NO	EBC
15	Control	Control	normal	0.451	0.241	Ctrl	0	Control	C	Batch1	MEX	MEX	NS	NO	NA	F	NO	EBC
16	Control	Control	normal	0.238	0.133	Ctrl	0	Control	C	Batch1	UKGM	GER	CS	NO	60	F	NO	EBC
17	Control	Control	normal	0.148	0.442	Ctrl	0	Control	C	Batch1	UKGM	GER	NS	NO	33	M	NO	EBC
18	Control	Control	normal	0.215	0.249	Ctrl	0	Control	C	Batch1	UKGM	GER	NS	NO	39	F	NO	EBC
19	Control	Control	normal	0.303	0.309	Ctrl	0	Control	C	Batch1	UKGM	GER	NS	NO	30	F	NO	EBC
20	Control	Control	normal	0.286	0.341	Ctrl	0	Control	C	Batch1	UKGM	GER	NS	NO	NA	NA	NO	EBC
21	Control	Control	normal	0.272	0.213	Ctrl	0	Control	C	Batch1	UKGM	GER	NS	NO	35	F	NO	EBC
22	Control	Control	normal	0.11	0.302	Ctrl	0	Control	C	Batch1	UKGM	GER	PS	NO	55	M	NO	EBC
23	LC	LC	LC	3.195	3.584	III	3	SCLC	SCLC	Batch1	MEX	MEX	NS	YES	55	F	NA	EBC
24	LC	LC	LC	2.854	3.921	III	3	NSCLC	A	Batch1	MEX	MEX	NA	YES	60	F	NA	EBC
25	LC	LC	LC	1.207	2.281	III	3	NSCLC	A	Batch1	MEX	MEX	NA	YES	75	M	NA	EBC
26	LC	LC	LC	1.583	4.246	III	3	NSCLC	A	Batch1	MEX	MEX	NA	YES	84	M	NA	EBC
27	LC	LC	LC	0.823	3.578	III	3	NSCLC	Sq	Batch1	MEX	MEX	NA	YES	83	F	NA	EBC
28	LC	LC	LC	1.33	3.679	IV	4	NSCLC	L	Batch1	MEX	MEX	CS	YES	71	M	NA	EBC
29	LC	LC	LC	1.991	2.859	IV	4	NSCLC	AS	Batch1	MEX	MEX	NS	YES	46	F	NA	EBC
30	LC	LC	LC	0.706	1.976	IV	4	NSCLC	A	Batch1	MEX	MEX	CS	YES	64	M	NA	EBC
31	LC	LC	LC	0.873	1.737	III	3	NSCLC	A	Batch1	MEX	MEX	NS	YES	59	F	NA	EBC
32	LC	LC	LC	0.83	2.015	III	3	NSCLC	A	Batch1	MEX	MEX	NS	YES	61	F	NA	EBC
33	LC	LC	LC	2.966	1.735	III	3	NSCLC	A	Batch1	WAL	GER	NA	YES	NA	NA	NA	EBC
34	LC	LC	LC	3.815	1.696	II	2	NSCLC	A	Batch1	WAL	GER	NA	NO	NA	NA	NA	EBC
35	LC	LC	LC	0.044	2.411	II	2	NA	N	Batch1	WAL	GER	NA	NO	NA	NA	NA	EBC
36	LC	LC	LC	1.729	1.622	NA	NA	NSCLC	Sq	Batch1	WAL	GER	NA	NO	66	F	YES	EBC
37	LC	LC	LC	3.319	2.365	NA	NA	NA	N	Batch1	WAL	GER	NA	NO	74	M	NA	EBC
38	LC	LC	LC	1.433	2.2	NA	NA	NSCLC	A	Batch1	WAL	GER	NA	NO	80	M	YES	EBC
39	LC	LC	LC	0.782	2.1	NA	NA	NSCLC	Sq	Batch1	WAL	GER	NA	NO	65	M	YES	EBC
40	LC	LC	LC	5.879	1.672	II	2	NA	N	Batch1	WAL	GER	NA	NO	NA	NA	NA	EBC
41	LC	LC	LC	2.917	0.89	NA	NA	NSCLC	A	Batch1	WAL	GER	NA	NO	63	M	YES	EBC
42	LC	LC	LC	2.325	0.94	III	3	NSCLC	A	Batch1	WAL	GER	NA	NO	NA	NA	NA	EBC
43	LC	LC	LC	0.337	1.844	II	2	NSCLC	Sq	Batch1	WAL	GER	NA	NO	58	F	NA	EBC
44	LC	LC	LC	1.107	1.826	NA	NA	NSCLC	A	Batch1	WAL	GER	NA	NO	NA	NA	NA	EBC
45	LC	LC	LC	0.976	1.149	NA	NA	NSCLC	Sq	Batch1	WAL	GER	NA	NO	65	M	NA	EBC
46	LC	LC	LC	0.872	0.727	NA	NA	NSCLC	Sq	Batch1	WAL	GER	NA	NO	NA	NA	NA	EBC
47	LC	LC	LC	1.122	0.935	NA	NA	NSCLC	Sq	Batch1	WAL	GER	NA	NO	71	M	YES	EBC
48	LC	LC	LC	2.206	1.839	NA	NA	NSCLC	A	Batch1	WAL	GER	NA	NO	NA	NA	NA	EBC
49	LC	LC	LC	0.509	0.848	NA	NA	NSCLC	Sq	Batch1	WAL	GER	NA	NO	60	F	YES	EBC
50	LC	LC	LC	0.976	0.697	NA	NA	NSCLC	Sq	Batch1	WAL	GER	CS	NO	46	M	YES	EBC
51	LC	LC	LC	1.675	1.124	NA	NA	NSCLC	A	Batch1	WAL	GER	NA	NO	NA	F	NA	EBC
52	LC	LC	LC	2.023	0.46	I	1	NA	N	Batch1	WAL	GER	PS	NO	NA	NA	NA	EBC
53	LC	LC	LC	1.729	0.509	I	1	NA	N	Batch1	WAL	GER	NA	NO	NA	NA	NA	EBC
54	LC	LC	LC	0.858	1.43	NA	NA	NSCLC	Sq	Batch1	WAL	GER	NA	NO	NA	NA	NA	EBC
55	LC	LC	LC	0.984	1.14	I	1	NA	N	Batch1	WAL	GER	CS	NO	NA	NA	NA	EBC
56	LC	LC	LC	2.067	0.549	IV	4	NSCLC	A	Batch1	WAL	GER	NA	NO	NA	NA	NA	EBC
57	LC	LC	LC	1.318	0.522	IV	4	SCLC	SCLC	Batch1	WAL	GER	NA	NO	NA	NA	YES	EBC
58	LC	LC	LC	1.384	0.857	IV	4	NSCLC	A	Batch1	WAL	GER	NA	NO	NA	NA	YES	EBC
59	LC	LC	LC	2.372	0.367	IV	4	NSCLC	A	Batch1	WAL	GER	NA	NO	NA	NA	YES	EBC
60	LC	LC	LC	2.526	0.641	IV	4	NSCLC	A	Batch1	WAL	GER	NA	NO	NA	NA	NA	EBC
61	LC	LC	LC	0.773	0.502	IV	4	NSCLC	A	Batch1	WAL	GER	NA	NO	NA	NA	NA	EBC
62	LC	LC	LC	0.956	0.579	IV	4	SCLC	SCLC	Batch1	WAL	GER	NA	NO	NA	NA	YES	EBC
63	LC	LC	LC	0.796	0.94	III	3	SCLC	SCLC	Batch1	WAL	GER	NA	NO	NA	NA	NA	EBC
64	LC	LC	LC	1.531	0.786	II	2	NSCLC	A	Batch1	WAL	GER	NA	NO	NA	NA	NA	EBC
65	LC	LC	LC	1.589	0.527	II	2	NSCLC	A	Batch1	WAL	GER	NA	NO	76	M	NA	EBC
66	LC	LC	LC	1.49	0.517	III	3	NSCLC	A	Batch1	WAL	GER	NA	NO	58	F	NA	EBC
67	LC	LC	LC	0.703	0.563	I	1	SCLC	SCLC	Batch1	WAL	GER	NA	NO	NA	NA	YES	EBC
68	LC	LC	LC	1.302	0.945	I	1	NSCLC	A	Batch1	WAL	GER	NA	NO	78	M	NA	EBC
69	LC	LC	LC	1.187	0.89	III	3	NSCLC	A	Batch1	WAL	GER	NA	NO	71	M	NA	EBC
70	LC	LC	LC	1.181	0.878	III	3	SCLC	SCLC	Batch1	WAL	GER	NA	NO	NA	NA	YES	EBC
71	LC	LC	LC	1.143	0.772	NA	NA	NA	Sq	Batch2	UKGM	GER	NA	NO	64	M	NA	EBC
72	LC	LC	LC	13.341	9.379	NA	NA	NA	N	Batch2	UKGM	GER	NA	NO	52	F	NA	EBC
73	LC	LC	LC	0.778	4.84	I	1	NA	N	Batch2	UKGM	GER	NA	NO	81	M	NA	EBC
74	LC	LC	LC	15.75	2.55	NA	NA	NA	N	Batch2	UKGM	GER	NA	NO	59	M	NA	EBC
75	LC	LC	LC	0.435	7.212	II	2	NSCLC	Sq	Batch2	UKGM	GER	NA	NO	71	F	NA	EBC
76	LC	LC	LC	1.312	9.089	I	1	NA	N	Batch2	UKGM	GER	NA	NO	61	M	NA	EBC
77	LC	LC	LC	6.59	7.418	NA	NA	NA	N	Batch2	UKGM	GER	NA	NO	60	F	NA	EBC
78	LC	LC	LC	2.121	10.778	II	2	NA	N	Batch2	UKGM	GER	NA	NO	66	M	NA	EBC
79	LC	LC	LC	2.65	0.193	NA	NA	NA	N	Batch2	UKGM	GER	NA	NO	66	M	NA	EBC
80	LC	LC	LC	0.32	7.687	NA	NA	NA	N	Batch2	UKGM	GER	NA	NO	74	M	NA	EBC
81	LC	LC	LC	0.333	6.262	NA	NA	NA	N	Batch2	UKGM	GER	NA	NO	61	M	NA	EBC
82	LC	LC	LC	1.706	7.88	III	3	NA	N	Batch2	UKGM	GER	NA	NO	68	M	NA	EBC
83	LC	LC	LC	3.377	1.577	III	3	NA	N	Batch2	UKGM	GER	NA	NO	79	M	NA	EBC
84	LC	LC	LC	2.745	9.393	II	2	NA	N	Batch2	WAL	GER	CS	NO	61	NA	YES	EBC
85	LC	LC	LC	0.884	9.831	NA	NA	NA	N	Batch2	WAL	GER	PS	NO	61	F	NA	EBC
86	LC	LC	LC	2.472	7.884	II	2	NA	N	Batch2	WAL	GER	PS	NO	56	NA	NA	EBC
87	LC	LC	LC	6.311	0.877	NA	NA	NSCLC	Sq	Batch2	WAL	GER	PS	NO	72	NA	NA	EBC
88	LC	LC	LC	24.608	0.319	NA	NA	NA	N	Batch2	WAL	GER	PS	NO	72	F	NA	EBC
89	LC	LC	LC	1.736	1.345	NA	NA	NA	N	Batch2	WAL	GER	CS	NO	NA	NA	NA	EBC
90	LC	LC	LC	0.777	0.409	III	3	NA	N	Batch2	WAL	GER	NS	NO	NA	NA	NA	EBC
91	LC	LC	LC	11.507	0.168	NA	NA	NA	N	Batch2	WAL	GER	PS	NO	59	NA	YES	EBC
92	LC	LC	LC	3.241	4.988	NA	NA	NA	N	Batch2	WAL	GER	PS	NO	74	M	NA	EBC
93	LC	LC	LC	0.231	9.498	II	2	NA	N	Batch2	WAL	GER	CS	NO	64	M	YES	EBC
94	LC	LC	LC	4.921	12.917	NA	NA	NA	N	Batch2	WAL	GER	PS	NO	81	M	YES	EBC
95	LC	LC	LC	3.832	0.943	NA	NA	NSCLC	Sq	Batch2	WAL	GER	PS	NO	75	F	YES	EBC
96	LC	LC	LC	1.956	1.369	I	1	NSCLC	A	Batch2	WAL	GER	PS	NO	67	NA	NA	EBC
97	LC	LC	LC	1.548	1.236	NA	NA	NA	N	Batch2	WAL	GER	CS	NO	60	M	YES	EBC
98	LC	LC	LC	0.446	8.236	NA	NA	SCLC	SCLC	Batch2	WAL	GER	CS	NO	68	M	YES	EBC
99	LC	LC	LC	1.701	0.909	NA	NA	NA	N	Batch2	WAL	GER	PS	NO	NA	NA	YES	EBC
100	LC	LC	LC	3.744	6.131	NA	NA	SCLC	SCLC	Batch2	WAL	GER	PS	NO	68	F	NA	EBC
101	LC	LC	LC	6.075	15.599	NA	NA	NSCLC	Sq	Batch2	WAL	GER	PS	NO	66	NA	YES	EBC
102	LC	LC	LC	2.832	10.042	NA	NA	NA	N	Batch2	WAL	GER	PS	NO	74	M	YES	EBC
103	LC	LC	LC	3.506	0.617	I	1	NSCLC	A	Batch2	WAL	GER	PS	NO	63	F	NA	EBC
104	LC	LC	LC	6.26	1.727	NA	NA	NA	N	Batch2	WAL	GER	PS	NO	83	M	NA	EBC
105	LC	LC	LC	3.192	6.155	IV	4	NSCLC	A	Batch2	WAL	GER	PS	NO	NA	NA	NA	EBC
106	LC	LC	LC	3.033	0.627	NA	NA	NA	N	Batch2	WAL	GER	PS	NO	75	M	NA	EBC
107	LC	LC	LC	3.415	1.402	NA	NA	SCLC	SCLC	Batch2	WAL	GER	CS	NO	63	M	NA	EBC
108	LC	LC	LC	1.445	2.521	NA	NA	NSCLC	Sq	Batch2	WAL	GER	CS	NO	59	M	NA	EBC
109	LC	LC	LC	2.355	1.027	NA	NA	NA	N	Batch2	WAL	GER	CS	NO	56	M	NA	EBC
110	LC	LC	LC	1.59	0.71	NA	NA	NA	N	Batch2	WAL	GER	NS	NO	79	NA	NA	EBC
111	LC	LC	LC	0.723	10.509	NA	NA	NA	N	Batch2	WAL	GER	PS	NO	67	M	NA	EBC
112	LC	LC	LC	4.393	3.364	III	3	NSCLC	A	Batch2	WAL	GER	NS	NO	54	F	YES	EBC
113	LC	LC	LC	12.161	0.811	NA	NA	NA	N	Batch2	WAL	GER	NS	YES	49	M	NA	EBC
114	LC	LC	LC	2.449	1.744	III	3	NSCLC	Sq	Batch2	WAL	GER	PS	NO	64	M	YES	EBC
115	LC	LC	LC	6.616	3.402	III	3	NSCLC	Sq	Batch2	WAL	GER	PS	YES	49	M	NA	EBC
116	LC	LC	LC	10.49	0.781	III	3	NSCLC	A	Batch2	WAL	GER	PS	NO	NA	M	NA	EBC
117	LC	LC	LC	5.608	3.837	III	3	NA	N	Batch2	WAL	GER	PS	NO	66	NA	NA	EBC
118	LC	LC	LC	0.416	0.793	III	3	NSCLC	Sq	Batch2	WAL	GER	PS	YES	63	M	YES	EBC
119	LC	LC	LC	2.918	0.914	III	3	NSCLC	Sq	Batch2	WAL	GER	PS	NO	65	NA	NA	EBC
120	LC	LC	LC	0.543	3.265	III	3	NA	N	Batch2	WAL	GER	CS	NO	NA	NA	NA	EBC
121	LC	LC	LC	4.304	1.797	III	3	NSCLC	A	Batch2	WAL	GER	PS	NO	76	NA	YES	EBC
122	LC	LC	LC	1.937	1.142	III	3	NSCLC	A	Batch2	WAL	GER	PS	YES	63	M	YES	EBC
123	LC	LC	LC	2.552	1.612	III	3	NSCLC	A	Batch2	WAL	GER	PS	NO	55	M	NA	EBC
124	LC	LC	LC	2.003	1.592	III	3	NSCLC	A	Batch2	WAL	GER	PS	NO	75	F	YES	EBC
125	LC	LC	LC	1.079	0.553	IV	4	NSCLC	A	Batch2	WAL	GER	PS	NO	71	NA	NA	EBC
126	LC	LC	LC	5.078	0.844	III	3	NA	N	Batch2	WAL	GER	PS	NO	56	NA	NA	EBC
127	LC	LC	LC	0.623	1.378	NA	NA	NSCLC	A	Batch2	WAL	GER	PS	NO	69	M	YES	EBC
128	LC	LC	LC	1.47	1.12	NA	NA	NA	N	Batch2	WAL	GER	PS	NO	60	F	YES	EBC
129	LC	LC	LC	2.632	2.553	NA	NA	NSCLC	A	Batch2	WAL	GER	NS	NO	62	F	YES	EBC
130	LC	LC	LC	7.759	0.736	NA	NA	NSCLC	A	Batch2	WAL	GER	PS	NO	66	M	NA	EBC
131	Control	Control	normal	0.392	0.429	Ctrl	0	Control	C	Batch2	UKGM	GER	NS	NO	51	M	NO	EBC
132	Control	Control	normal	0.572	0.318	Ctrl	0	Control	C	Batch2	UKGM	GER	NS	NO	46	F	NO	EBC
133	Control	Control	normal	0.14	0.513	Ctrl	0	Control	C	Batch2	MEX	MEX	NS	NO	NA	M	NO	EBC
134	Control	Control	normal	0.118	0.367	Ctrl	0	Control	C	Batch2	WAL	GER	NS	NO	NA	NA	NO	EBC
135	Control	Control	normal	0.302	0.017	Ctrl	0	Control	C	Batch2	WAL	GER	CS	NO	NA	NA	NO	EBC
136	Control	Control	normal	0.254	0.585	Ctrl	0	Control	C	Batch2	UKGM	GER	NS	NO	61	F	NO	EBC
137	Control	COPD	normal	0.468	0.544	Ctrl	0	Control	C	Batch2	UKGM	GER	PS	NO	67	F	NO	EBC
138	Control	COPD	normal	0.641	0.628	Ctrl	0	Control	C	Batch2	UKGM	GER	NS	NO	79	M	NO	EBC
139	Control	COPD	normal	0.451	0.444	Ctrl	0	Control	C	Batch2	UKGM	GER	NS	NO	63	M	NO	EBC
140	Control	COPD	normal	0.238	0.412	Ctrl	0	Control	C	Batch2	WAL	GER	CS	NO	80	M	NO	EBC
141	Control	COPD	normal	0.471	0.457	Ctrl	0	Control	C	Batch1	WAL	GER	NA	NO	67	F	NO	EBC
142	Control	COPD	normal	0.81	0.578	Ctrl	0	Control	C	Batch1	WAL	GER	NA	NO	79	M	NO	EBC
143	Control	COPD	normal	0.425	0.459	Ctrl	0	Control	C	Batch1	WAL	GER	NA	NO	63	M	NO	EBC
144	Control	COPD	normal	0.391	0.486	Ctrl	0	Control	C	Batch1	WAL	GER	NA	NO	80	M	NO	EBC
145	Control	COPD	normal	0.602	0.288	Ctrl	0	Control	C	Batch1	WAL	GER	NA	NO	79	M	NO	EBC
146	Control	COPD	normal	1.87	0.53	Ctrl	0	Control	C	Batch1	WAL	GER	NA	NO	79	F	NO	EBC
147	Control	COPD	normal	0.291	0.35	Ctrl	0	Control	C	Batch1	WAL	GER	NA	NO	61	NA	NO	EBC
148	Control	COPD	normal	2.007	2.414	Ctrl	0	Control	C	Batch1	WAL	GER	NA	NO	64	NA	NO	EBC
149	Control	COPD	normal	0.384	0.463	Ctrl	0	Control	C	Batch1	WAL	GER	NA	NO	66	NA	NO	EBC
150	Control	COPD	normal	0.306	0.375	Ctrl	0	Control	C	Batch1	WAL	GER	NA	NO	79	F	NO	EBC
151	Control	IPF	normal	0.075	0.019	Ctrl	0	Control	C	Batch1	WAL	GER	NA	NO	51		NO	EBC
152	Control	IPF	normal	0.161	0.024	Ctrl	0	Control	C	Batch1	WAL	GER	NA	NO	63		NO	EBC
153	Control	IPF	normal	0.097	0.022	Ctrl	0	Control	C	Batch1	WAL	GER	NA	NO	81		NO	EBC
154	Control	IPF	normal	0.097	0.017	Ctrl	0	Control	C	Batch1	WAL	GER	NA	NO	70		NO	EBC
155	Control	IPF	normal	0.107	0.023	Ctrl	0	Control	C	Batch1	WAL	GER	NA	NO	62		NO	EBC
156	Control	IPF	normal	0.087	0.018	Ctrl	0	Control	C	Batch1	WAL	GER	NA	NO	80		NO	EBC
157	Control	IPF	normal	0.296	0.018	Ctrl	0	Control	C	Batch1	WAL	GER	NA	NO	77		NO	EBC
158	Control	IPF	normal	0.094	0.025	Ctrl	0	Control	C	Batch1	WAL	GER	NA	NO	70		NO	EBC
159	Control	IPF	normal	0.013	0.019	Ctrl	0	Control	C	Batch1	WAL	GER	NA	NO	62		NO	EBC
160	Control	IPF	normal	0.011	0.304	Ctrl	0	Control	C	Batch1	WAL	GER	NA	NO	80		NO	EBC
161	Control	IPF	normal	0.023	0.094	Ctrl	0	Control	C	Batch1	WAL	GER	NA	NO	77		NO	EBC
162	Control	IPF	normal	0.022	0.011	Ctrl	0	Control	C	Batch1	WAL	GER	NA	NO	63		NO	EBC
163	Control	IPF	normal	0.038	0.181	Ctrl	0	Control	C	Batch1	WAL	GER	NA	NO	62		NO	EBC
164	Control	IPF	normal	0.092	0.026	Ctrl	0	Control	C	Batch1	WAL	GER	NA	NO	62		NO	EBC
165	Control	IPF	normal	0.002	0.015	Ctrl	0	Control	C	Batch1	WAL	GER	NA	NO	63		NO	EBC
166	Control	IPF	normal	0.018	0.018	Ctrl	0	Control	C	Batch1	WAL	GER	NA	NO	62		NO	EBC
167	Control	IPF	normal	0.063	0.018	Ctrl	0	Control	C	Batch1	WAL	GER	NA	NO	62		NO	EBC
168	Control	IPF	normal	0.025	0.124	Ctrl	0	Control	C	Batch1	WAL	GER	NA	NO	67		NO	EBC
169	Control	IPF	normal	0.087	0.178	Ctrl	0	Control	C	Batch1	WAL	GER	NA	NO	67		NO	EBC
170	Control	IPF	normal	0.021	0.009	Ctrl	0	Control	C	Batch1	WAL	GER	NA	NO	68		NO	EBC
171	Control	IPF	normal	0.152	0.277	Ctrl	0	Control	C	Batch1	WAL	GER	NA	NO	69		NO	EBC
172	Control	IPF	normal	0.041	0.021	Ctrl	0	Control	C	Batch1	WAL	GER	NA	NO	58		NO	EBC
173	Control	IPF	normal	0.011	0.036	Ctrl	0	Control	C	Batch1	WAL	GER	NA	NO	69		NO	EBC
174	Control	IPF	normal	0.02	0.481	Ctrl	0	Control	C	Batch1	WAL	GER	NA	NO	58		NO	EBC
175	Control	IPF	normal	0.364	0.016	Ctrl	0	Control	C	Batch1	WAL	GER	NA	NO	74		NO	EBC
176	Control	IPF	normal	0.039	0.036	Ctrl	0	Control	C	Batch1	WAL	GER	NA	NO	81		NO	EBC
177	Control	IPF	normal	0.075	0.014	Ctrl	0	Control	C	Batch1	WAL	GER	NA	NO	82		NO	EBC
178	Control	IPF	normal	0.159	0.021	Ctrl	0	Control	C	Batch1	WAL	GER	NA	NO	75		NO	EBC
179	Control	IPF	normal	0.435	0.014	Ctrl	0	Control	C	Batch1	WAL	GER	NA	NO	76		NO	EBC
180	Control	IPF	normal	0.04	0.028	Ctrl	0	Control	C	Batch1	WAL	GER	NA	NO	63	M	NO	EBC
181	Control	IPF	normal	0.0004	0.1611	Ctrl	0	Control	C	Batch1	WAL	GER	NA	NO	62	M	NO	EBC
182	Control	IPF	normal	0.333	0.28	Ctrl	0	Control	C	Batch1	WAL	GER	NA	NO	74	M	NO	EBC
183	Control	IPF	normal	0.015	0.018	Ctrl	0	Control	C	Batch1	WAL	GER	NA	NO	79	M	NO	EBC
184	Control	COPD	normal	0.179	0.144	Ctrl	0	Control	C	Batch2	WAL	GER	NA	NO	80	M	NO	EBC
185	Control	IPF	normal	0.284	0.079	Ctrl	0	Control	C	Batch2	WAL	GER	NA	NO	NA	NA	NO	EBC
186	Control	IPF	normal	0.12	0.226	Ctrl	0	Control	C	Batch2	WAL	GER	NA	NO	NA	NA	NO	EBC
187	Control	IPF	normal	0.07	0.137	Ctrl	0	Control	C	Batch2	WAL	GER	NA	NO	NA	NA	NO	EBC
188	Control	Control	normal	0.208	0.153	Ctrl	0	Control	C	Batch2	WAL	GER	NA	NO	58	NA	NO	EBC
189	Control	Control	normal	0.016	0.176	Ctrl	0	Control	C	Batch2	WAL	GER	NA	NO	72	NA	NO	EBC
190	Control	Control	normal	0.327	0.886	Ctrl	0	Control	C	Batch2	WAL	GER	NA	NO	63	NA	NO	EBC
191	Control	Control	normal	0.123	0.178	Ctrl	0	Control	C	Batch2	WAL	GER	NA	NO	69	NA	NO	EBC
192	Control	Control	normal	1.188	0.145	Ctrl	0	Control	C	Batch2	WAL	GER	NA	NO	59	NA	NO	EBC
193	Control	Control	normal	0.004	0.085	Ctrl	0	Control	C	Batch2	WAL	GER	NA	NO	54	NA	NO	EBC
194	Control	Control	normal	0.296	0.17	Ctrl	0	Control	C	Batch2	WAL	GER	NA	NO	NA	NA	NO	EBC
195	Control	COPD	normal	1.44	0.218	Ctrl	0	Control	C	Batch2	WAL	GER	NA	NO	79	M	NO	EBC
196	Control	Control	normal	0.102	0.553	Ctrl	0	Control	C	Batch2	WAL	GER	NA	NO	NA	NA	NO	EBC
197	Control	Control	normal	3.535	0.798	Ctrl	0	Control	C	Batch2	WAL	GER	NA	NO	69	NA	NA	EBC
198	Control	COPD	normal	5.08	0.236	Ctrl	0	Control	C	Batch2	WAL	GER	NA	NO	70	NA	NO	EBC
199	Control	Control	normal	0.005	0.287	Ctrl	0	Control	C	Batch2	WAL	GER	NA	NO	NA	NA	NO	EBC
200	Control	Control	normal	0.0138	0.258	Ctrl	0	Control	C	Batch2	WAL	GER	NA	NO	NA	NA	NO	EBC
201	Control	Control	normal	2.695	0.205	Ctrl	0	Control	C	Batch2	WAL	GER	NA	NO	71	NA	NA	EBC
202	Control	Control	normal	0.002	0.159	Ctrl	0	Control	C	Batch2	WAL	GER	NA	NO	NA	NA	NO	EBC
203	Control	Control	normal	0.001	0.315	Ctrl	0	Control	C	Batch2	WAL	GER	NA	NO	NA	NA	NO	EBC
204	Control	Control	normal	0.081	0.319	Ctrl	0	Control	C	Batch2	WAL	GER	NA	NO	NA	NA	NO	EBC
205	Control	Control	normal	0.0001	0.465	Ctrl	0	Control	C	Batch2	WAL	GER	NA	NO	NA	NA	NO	EBC
206	Control	Control	normal	1.571	0.217	Ctrl	0	Control	C	Batch2	WAL	GER	NA	NO	80	M	NA	EBC
207	Control	Control	normal	0.084	0.111	Ctrl	0	Control	C	Batch2	WAL	GER	NA	NO	NA	NA	NO	EBC
208	Control	Control	normal	0.002	1.094	Ctrl	0	Control	C	Batch2	WAL	GER	NA	NO	NA	NA	NO	EBC
209	Control	Control	normal	6.30E-06	0.108	Ctrl	0	Control	C	Batch2	WAL	GER	NA	NO	NA	NA	NO	EBC
210	Control	Control	normal	0.001	0.171	Ctrl	0	Control	C	Batch2	WAL	GER	NA	NO	NA	NA	NO	EBC
211	Control	Control	normal	0.165	0.203	Ctrl	0	Control	C	Batch2	WAL	GER	NA	NO	NA	NA	NO	EBC
212	Control	Control	normal	3.378	0.203	Ctrl	0	Control	C	Batch2	WAL	GER	NA	NO	60	NA	NA	EBC
213	Control	Control	normal	0.48	0.06	Ctrl	0	Control	C	Batch2	WAL	GER	NA	NO	NA	NA	NO	EBC
214	Control	COPD	normal	0.511	0.594	Ctrl	0	Control	C	Batch2	WAL	GER	NA	NO	NA	NA	NO	EBC
215	Control	COPD	normal	0.435	0.565	Ctrl	0	Control	C	Batch2	WAL	GER	NA	NO	NA	NA	NO	EBC
216	Control	COPD	normal	0.776	0.06	Ctrl	0	Control	C	Batch2	WAL	GER	NA	NO	NA	NA	NO	EBC
217	Control	IPF	normal	0.047	0.062	Ctrl	0	Control	C	Batch2	WAL	GER	NA	NO	NA	NA	NO	EBC
218	Control	IPF	normal	0.028	0.039	Ctrl	0	Control	C	Batch2	WAL	GER	NA	NO	NA	NA	NO	EBC
219	Control	IPF	normal	0.013	0.054	Ctrl	0	Control	C	Batch2	WAL	GER	NA	NO	NA	NA	NO	EBC
220	Control	IPF	normal	0.027	0.045	Ctrl	0	Control	C	Batch2	WAL	GER	NA	NO	NA	NA	NO	EBC
221	Control	IPF	normal	0.003	0.047	Ctrl	0	Control	C	Batch2	WAL	GER	NA	NO	NA	NA	NO	EBC
222	Control	IPF	normal	0.222	0.022	Ctrl	0	Control	C	Batch2	WAL	GER	NA	NO	NA	NA	NO	EBC
223	Control	IPF	normal	0.192	0.027	Ctrl	0	Control	C	Batch2	WAL	GER	NA	NO	NA	NA	NO	EBC
224	Control	IPF	normal	0.149	0.023	Ctrl	0	Control	C	Batch2	WAL	GER	NA	NO	NA	NA	NO	EBC
225	Control	IPF	normal	0.311	0.025	Ctrl	0	Control	C	Batch2	WAL	GER	NA	NO	NA	NA	NO	EBC
226	Control	IPF	normal	0.111	0.029	Ctrl	0	Control	C	Batch2	WAL	GER	NA	NO	NA	NA	NO	EBC
227	Control	IPF	normal	0.035	0.058	Ctrl	0	Control	C	Batch2	WAL	GER	NA	NO	NA	NA	NO	EBC
228	Control	IPF	normal	0.004	0.036	Ctrl	0	Control	C	Batch2	WAL	GER	NA	NO	NA	NA	NO	EBC
229	Control	IPF	normal	0.039	0.042	Ctrl	0	Control	C	Batch2	WAL	GER	NA	NO	NA	NA	NO	EBC
230	Control	IPF	normal	0.18	0.031	Ctrl	0	Control	C	Batch2	WAL	GER	NA	NO	NA	NA	NO	EBC
231	Control	IPF	normal	0.165	0.033	Ctrl	0	Control	C	Batch2	WAL	GER	NA	NO	NA	NA	NO	EBC
232	Control	IPF	normal	0.393	0.039	Ctrl	0	Control	C	Batch2	WAL	GER	NA	NO	NA	NA	NO	EBC
233	Control	IPF	normal	0.345	0.001	Ctrl	0	Control	C	Batch2	WAL	GER	NA	NO	NA	NA	NO	EBC
234	Control	IPF	normal	0.58	0.156	Ctrl	0	Control	C	Batch2	WAL	GER	NA	NO	NA	NA	NO	EBC
235	Control	IPF	normal	0.008	0.072	Ctrl	0	Control	C	Batch2	WAL	GER	NA	NO	NA	NA	NO	EBC
236	Control	IPF	normal	0.042	0.052	Ctrl	0	Control	C	Batch2	WAL	GER	NA	NO	NA	NA	NO	EBC
237	Control	IPF	normal	0.034	0.043	Ctrl	0	Control	C	Batch2	WAL	GER	NA	NO	NA	NA	NO	EBC
238	Control	IPF	normal	0.052	0.056	Ctrl	0	Control	C	Batch2	WAL	GER	NA	NO	NA	NA	NO	EBC
239	Control	IPF	normal	0.39	0.06	Ctrl	0	Control	C	Batch2	WAL	GER	NA	NO	NA	NA	NO	EBC
240	Control	IPF	normal	0.74	0.059	Ctrl	0	Control	C	Batch2	WAL	GER	NA	NO	50	M	NO	EBC
241	Control	IPF	normal	0.024	0.055	Ctrl	0	Control	C	Batch2	WAL	GER	NA	NO	70	M	NO	EBC
242	Control	IPF	normal	0.368	0.034	Ctrl	0	Control	C	Batch2	WAL	GER	NA	NO	60	F	NO	EBC
243	Control	IPF	normal	0.04	0.028	Ctrl	0	Control	C	Batch2	WAL	GER	NA	NO	74	F	NO	EBC
244	Control	IPF	normal	0.194	0.021	Ctrl	0	Control	C	Batch2	WAL	GER	NA	NO	84	M	NO	EBC
245	Control	IPF	normal	0.104	0.026	Ctrl	0	Control	C	Batch2	WAL	GER	NA	NO	NA	NA	NO	EBC
246	Control	IPF	normal	0.177	0.029	Ctrl	0	Control	C	Batch2	WAL	GER	NA	NO	NA	NA	NO	EBC
247	Control	IPF	normal	0.361	0.027	Ctrl	0	Control	C	Batch2	WAL	GER	NA	NO	NA	NA	NO	EBC
248	Control	IPF	normal	0.274	0.033	Ctrl	0	Control	C	Batch2	WAL	GER	NA	NO	NA	NA	NO	EBC
249	Control	IPF	normal	0.144	0.026	Ctrl	0	Control	C	Batch2	WAL	GER	NA	NO	NA	NA	NO	EBC
250	Control	COPD	normal	0.52	0.895	Ctrl	0	Control	C	Batch2	WAL	GER	NA	NO	NA	NA	NO	EBC
251	Control	COPD	normal	0.686	0.63	Ctrl	0	Control	C	Batch2	WAL	GER	NA	NO	NA	NA	NO	EBC
1	Control	Control	Control	0.82	0.616	Control	Control	healthy	healthy	NA	UKGM	GER	NA	NO	NA	F	NO	FFPE
2	Control	Control	Control	0.818	0.007	Control	Control	healthy	healthy	NA	UKGM	GER	NA	NO	NA	F	NO	FFPE
3	Control	Control	Control	0.469	0.482	Control	Control	healthy	healthy	NA	MEX	MEX	CS	NO	71	M	NO	FFPE
4	Control	Control	Control	0.811	0.503	Control	Control	healthy	healthy	NA	UKGM	GER	NA	NO	NA	M	NO	FFPE
5	Control	Control	Control	0.821	0.016	Control	Control	healthy	healthy	NA	UKGM	GER	NA	NO	NA	M	NO	FFPE
6	Control	Control	Control	0.411	0.363	Control	Control	healthy	healthy	NA	MEX	MEX	NA	NO	75	M	NO	FFPE
7	Control	Control	Control	0.793	0.491	Control	Control	healthy	healthy	NA	UKGM	GER	NA	NO	NA	M	NO	FFPE
8	Control	Control	Control	0.03	0.362	Control	Control	healthy	healthy	NA	UKGM	GER	NA	NO	75	F	NO	FFPE
9	Control	Control	Control	0.454	0.302	Control	Control	healthy	healthy	NA	MEX	MEX	NS	NO	46	F	NO	FFPE
10	Control	Control	Control	0.546	0.359	Control	Control	healthy	healthy	NA	MEX	MEX	NA	NO	NA	F	NO	FFPE
11	Control	Control	Control	0.06	0.023	Control	Control	healthy	healthy	NA	UKGM	GER	NA	NO	NA	NA	NO	FFPE
12	Control	Control	Control	0.04	0.004	Control	Control	healthy	healthy	NA	UKGM	GER	NA	NO	NA	NA	NO	FFPE
13	Control	Control	Control	0.05	0.211	Control	Control	healthy	healthy	NA	UKGM	GER	NA	NO	48	F	NO	FFPE
14	Control	Control	Control	0.03	0.272	Control	Control	healthy	healthy	NA	UKGM	GER	NA	NO	53	M	NO	FFPE
15	Control	Control	Control	0.891	0.176	Control	Control	healthy	healthy	NA	MEX	MEX	NS	NO	59	F	NO	FFPE
16	Control	Control	Control	0.052	0.143	Control	Control	healthy	healthy	NA	UKGM	GER	NA	NO	63	F	NO	FFPE
17	Control	Control	Control	0.067	0.193	Control	Control	healthy	healthy	NA	UKGM	GER	NA	NO	NA	NA	NO	FFPE
18	Control	Control	Control	0.013	0.011	Control	Control	healthy	healthy	NA	UKGM	GER	NA	NO	NA	NA	NO	FFPE
19	Control	Control	Control	0.01	0.081	Control	Control	healthy	healthy	NA	UKGM	GER	NA	NO	NA	NA	NO	FFPE
20	Control	Control	Control	0.015	0.048	Control	Control	healthy	healthy	NA	UKGM	GER	NA	NO	NA	NA	NO	FFPE
21	Control	Control	Control	0.089	0.008	Control	Control	healthy	healthy	NA	UKGM	GER	NA	NO	NA	M	NO	FFPE
22	Control	Control	Control	0.024	0.05	Control	Control	healthy	healthy	NA	UKGM	GER	NA	NO	NA	NA	NO	FFPE
23	Control	Control	Control	0.013	0.018	Control	Control	healthy	healthy	NA	UKGM	GER	NA	NO	NA	NA	NO	FFPE
24	Control	Control	Control	0.013	0.003	Control	Control	healthy	healthy	NA	UKGM	GER	NA	NO	NA	NA	NO	FFPE
25	Control	Control	Control	0.01	0.006	Control	Control	healthy	healthy	NA	UKGM	GER	NA	NO	NA	NA	NO	FFPE
26	Control	Control	Control	0.191	0.065	Control	Control	healthy	healthy	NA	MEX	MEX	CS	NO	64	M	NO	FFPE
27	Control	Control	Control	0.28	0.379	Control	Control	healthy	healthy	NA	MEX	MEX	NA	NO	60	F	NO	FFPE
28	LC	LC	LC	3.007	14.761	IV	IV	ADC	ADC	NA	UKGM	GER	NA	YES	72	NA	YES	FFPE
29	LC	LC	LC	0.71	8.733	NA	NA	ADC	ADC	NA	UKGM	GER	NA	NA	NA	NA	NA	FFPE
43	LC	LC	LC	4.419	6.96	II	II	ADC	ADC	NA	MEX	GER	NA	NA	81	M	NA	FFPE
52	LC	LC	LC	1.991	3.894	III	III	Large_cell	Large_cell	NA	MEX	MEX	CS	YES	71	M	YES	FFPE
64	LC	LC	LC	4.26	3.78	III	III	ADC	ADC	NA	UKGM	GER	NA	NO	57	M	NO	FFPE
33	LC	LC	LC	2.205	1.495	I	I	ADC	ADC	NA	UKGM	GER	NA	NA	NA	F	NA	FFPE
34	LC	LC	LC	2.264	2.214	I	I	SQCC	SQCC	NA	MEX	MEX	NA	N/A	83	F	N/A	FFPE
35	LC	LC	LC	2.096	1.835	I	I	ADC	ADC	NA	UKGM	GER	NA	NA	NA	F	NA	FFPE
36	LC	LC	LC	2.616	2.406	I	I	ADENOSQUAMOUS	ADENOSQUAMOUS	NA	MEX	MEX	NS	YES	46	F	YES	FFPE
37	LC	LC	LC	4.531	1.472	I	I	ADC	ADC	NA	UKGM	GER	NA	NA	NA	F	NA	FFPE
38	LC	LC	LC	1.814	1.126	I	I	ADC	ADC	NA	UKGM	GER	NA	NA	NA	F	NA	FFPE
39	LC	LC	LC	2.011	1.498	I	I	SQCC	SQCC	NA	UKGM	GER	NA	NA	NA	F	NA	FFPE
40	LC	LC	LC	3.746	3.744	II	II	ADC	ADC	NA	UKGM	GER	NA	YES	75	M	YES	FFPE
41	LC	LC	LC	2.837	1.695	II	II	SQCC	SQCC	NA	UKGM	GER	NA	NA	62	F	NA	FFPE
42	LC	LC	LC	3.911	3.748	II	II	ADC	ADC	NA	UKGM	GER	NA	NA	53	F	NA	FFPE
30	LC	LC	LC	1.129	3.689	I	I	SQCC	SQCC	NA	MEX	MEX	CS	NO	67	M	YES	FFPE
71	LC	LC	LC	4.642	2.99	NA	NA	ADC	ADC	NA	UKGM	GER	NA	NA	63	M	NA	FFPE
45	LC	LC	LC	2.728	2.214	II	II	ADC	ADC	NA	UKGM	GER	NA	YES	NA	F	YES	FFPE
46	LC	LC	LC	1.818	0.2	II	II	N	N	NA	UKGM	GER	NA	NA	NA	F	NA	FFPE
47	LC	LC	LC	4.329	2.412	II	II	ADC	ADC	NA	UKGM	GER	NA	NA	69	M	NA	FFPE
48	LC	LC	LC	2.617	3.92	II	II	SQCC	SQCC	NA	UKGM	GER	NA	NA	73	F	NA	FFPE
49	LC	LC	LC	3.414	3.267	II	II	ADC	ADC	NA	UKGM	GER	NA	NA	NA	F	NA	FFPE
50	LC	LC	LC	4.335	1.24	II	II	SQCC	SQCC	NA	UKGM	GER	NA	NA	NA	F	NA	FFPE
51	LC	LC	LC	2.843	2.686	II	II	ADC	ADC	NA	UKGM	GER	NA	NA	NA	F	NA	FFPE
31	LC	LC	LC	2.76	2.173	I	I	SQCC	SQCC	NA	UKGM	GER	NA	NA	73	M	NA	FFPE
53	LC	LC	LC	2.504	1.289	II	II	ADC	ADC	NA	UKGM	GER	NA	NA	NA	F	NA	FFPE
63	LC	LC	LC	0.91	1.8	IV	IV	ADC	ADC	NA	MEX	MEX	NA	NA	75	M	NA	FFPE
44	LC	LC	LC	2.247	1.976	I	I	ADC	ADC	NA	UKGM	GER	NA	NO	67	M	YES	FFPE
60	LC	LC	LC	0.848	1.66	IV	IV	ADC	ADC	NA	MEX	MEX	NA	YES	57	F	NA	FFPE
57	LC	LC	LC	1.008	4.243	III	III	ADC	ADC	NA	MEX	MEX	NS	NO	61	F	YES	FFPE
55	LC	LC	LC	1.652	1.617	III	III	ADC	ADC	NA	UKGM	GER	NA	NA	58	M	NA	FFPE
77	LC	LC	LC	2.45	1.56	NA	NA	ADC	ADC	NA	UKGM	GER	NA	NA	NA	NA	NA	FFPE
59	LC	LC	LC	3.229	1.44	I	I	ADC	ADC	NA	MEX	MEX	NA	NA	84	M	NA	FFPE
61	LC	LC	LC	1.093	1.23	IV	IV	SQCC	SQCC	NA	MEX	MEX	NS	NO	59	F	YES	FFPE
32	LC	LC	LC	1.838	1.358	I	I	SQCC	SQCC	NA	UKGM	GER	NA	NA	52	M	NA	FFPE
56	LC	LC	LC	2.418	1.307	NA	NA	ADC	ADC	NA	UKGM	GER	NA	NA	NA	NA	NA	FFPE
58	LC	LC	LC	0.926	1.289	IV	IV	ADC	ADC	NA	MEX	MEX	CS	NO	64	M	YES	FFPE
75	LC	LC	LC	1.02	1.287	NA	NA	ADC	ADC	NA	UKGM	GER	NA	NA	NA	NA	NA	FFPE
66	LC	LC	LC	1.73	1.617	II	II	ADC	ADC	NA	UKGM	GER	NA	NA	NA	F	NA	FFPE
67	LC	LC	LC	1.02	1.16	IV	IV	N	N	NA	MEX	MEX	NA	NO	62	M	YES	FFPE
76	LC	LC	LC	2.06	1.155	NA	NA	ADC	ADC	NA	UKGM	GER	NA	NA	NA	NA	NA	FFPE
69	LC	LC	LC	2.19	1.12	NA	NA	ADC	ADC	NA	UKGM	GER	NA	NA	NA	NA	NA	FFPE
78	LC	LC	LC	3.6	1.115	NA	NA	ADC	ADC	NA	UKGM	GER	NA	NA	NA	NA	NA	FFPE
70	LC	LC	LC	3.65	1.11	II	II	ADC	ADC	NA	UKGM	GER	NA	NA	61	M	NA	FFPE
72	LC	LC	LC	1.53	3.85	III	III	N	N	NA	MEX	MEX	NA	NA	60	F	NA	FFPE
73	LC	LC	LC	0.72	1.99	IV	IV	SQCC	SQCC	NA	UKGM	GER	NA	YES	NA	F	YES	FFPE
68	LC	LC	LC	5.55	1.08	NA	NA	ADC	ADC	NA	UKGM	GER	NA	NA	NA	NA	NA	FFPE
74	LC	LC	LC	0.54	0.68	NA	NA	SQCC	SQCC	NA	UKGM	GER	NA	NA	NA	NA	NA	FFPE
65	LC	LC	LC	1.69	0.65	NA	NA	SQCC	SQCC	NA	UKGM	GER	NA	NA	NA	NA	NA	FFPE
62	LC	LC	LC	0.7	0.48	IV	IV	ADC	ADC	NA	MEX	MEX	NA	NO	NA	F	YES	FFPE
54	LC	LC	LC	3.558	0.44	NA	NA	SQCC	SQCC	NA	UKGM	GER	NA	NA	NA	NA	NA	FFPE
55	Control	COPD	Control	0.591	0.164	Control	Control	healthy	healthy	NA	UKGM	GER	NA	NA	NA	NA	NA	FFPE
56	Control	COPD	Control	0.28	0.144	Control	Control	healthy	healthy	NA	UKGM	GER	NA	NA	NA	NA	NA	FFPE
57	Control	COPD	Control	1.387	0.331	Control	Control	healthy	healthy	NA	UKGM	GER	NA	NA	NA	NA	NA	FFPE
58	Control	COPD	Control	1.378	0.275	Control	Control	healthy	healthy	NA	UKGM	GER	NA	NA	NA	NA	NA	FFPE
59	Control	COPD	Control	1.147	0.13	Control	Control	healthy	healthy	NA	UKGM	GER	NA	NA	NA	NA	NA	FFPE
60	Control	COPD	Control	1.383	0.479	Control	Control	healthy	healthy	NA	UKGM	GER	NA	NA	NA	NA	NA	FFPE
61	Control	COPD	Control	0.987	0.15	Control	Control	healthy	healthy	NA	UKGM	GER	NA	NA	NA	NA	NA	FFPE
62	Control	COPD	Control	1.267	0.097	Control	Control	healthy	healthy	NA	UKGM	GER	NA	NA	NA	NA	NA	FFPE
63	Control	COPD	Control	1.174	0.257	Control	Control	healthy	healthy	NA	UKGM	GER	NA	NA	NA	NA	NA	FFPE
64	Control	COPD	Control	0.963	0.529	Control	Control	healthy	healthy	NA	UKGM	GER	NA	NA	NA	NA	NA	FFPE
65	Control	COPD	Control	1.3	0.469	Control	Control	healthy	healthy	NA	UKGM	GER	NA	NA	NA	NA	NA	FFPE
66	Control	COPD	Control	0.574	0.588	Control	Control	healthy	healthy	NA	UKGM	GER	NA	NA	NA	NA	NA	FFPE
67	Control	COPD	Control	1.283	0.713	Control	Control	healthy	healthy	NA	UKGM	GER	NA	NA	NA	NA	NA	FFPE
68	Control	COPD	Control	2.013	0.534	Control	Control	healthy	healthy	NA	UKGM	GER	NA	NA	NA	NA	NA	FFPE
69	Control	COPD	Control	0.769	0.71	Control	Control	healthy	healthy	NA	UKGM	GER	NA	NA	NA	NA	NA	FFPE
70	Control	COPD	Control	0.187	0.415	Control	Control	healthy	healthy	NA	UKGM	GER	NA	NA	NA	NA	NA	FFPE
71	Control	COPD	Control	0.149	0.171	Control	Control	healthy	healthy	NA	UKGM	GER	NA	NA	NA	NA	NA	FFPE
72	Control	COPD	Control	0.322	0.159	Control	Control	healthy	healthy	NA	UKGM	GER	NA	NA	NA	NA	NA	FFPE
73	Control	COPD	Control	0.208	0.245	Control	Control	healthy	healthy	NA	UKGM	GER	NA	NA	NA	NA	NA	FFPE
74	Control	IPF	Control	0.006	0.211	Control	Control	healthy	healthy	NA	UKGM	GER	NA	NA	NA	NA	NA	FFPE
75	Control	IPF	Control	0.003	0.701	Control	Control	healthy	healthy	NA	UKGM	GER	NA	NA	NA	NA	NA	FFPE
76	Control	IPF	Control	0.028	0.272	Control	Control	healthy	healthy	NA	UKGM	GER	NA	NA	NA	NA	NA	FFPE
77	Control	IPF	Control	0.008	0.53	Control	Control	healthy	healthy	NA	UKGM	GER	NA	NA	NA	NA	NA	FFPE
78	Control	IPF	Control	0.04	0.176	Control	Control	healthy	healthy	NA	UKGM	GER	NA	NA	NA	NA	NA	FFPE
79	Control	IPF	Control	0.008	0.883	Control	Control	healthy	healthy	NA	UKGM	GER	NA	NA	NA	NA	NA	FFPE
80	Control	IPF	Control	0.003	0.087	Control	Control	healthy	healthy	NA	UKGM	GER	NA	NA	NA	NA	NA	FFPE
81	Control	IPF	Control	0.006	0.639	Control	Control	healthy	healthy	NA	UKGM	GER	NA	NA	NA	NA	NA	FFPE
82	Control	IPF	Control	0.008	0.015	Control	Control	healthy	healthy	NA	UKGM	GER	NA	NA	NA	NA	NA	FFPE
83	Control	IPF	Control	0.048	0.024	Control	Control	healthy	healthy	NA	UKGM	GER	NA	NA	NA	NA	NA	FFPE
84	Control	IPF	Control	0.004	0.013	Control	Control	healthy	healthy	NA	UKGM	GER	NA	NA	NA	NA	NA	FFPE
85	Control	IPF	Control	0.005	0.013	Control	Control	healthy	healthy	NA	UKGM	GER	NA	NA	NA	NA	NA	FFPE
86	Control	IPF	Control	0.004	0.098	Control	Control	healthy	healthy	NA	UKGM	GER	NA	NA	NA	NA	NA	FFPE
87	Control	IPF	Control	0.006	0.132	Control	Control	healthy	healthy	NA	UKGM	GER	NA	NA	NA	NA	NA	FFPE
88	Control	IPF	Control	0.01	0.069	Control	Control	healthy	healthy	NA	UKGM	GER	NA	NA	NA	NA	NA	FFPE
